# Supplementary material for: Metformin and ICG-001 Act Synergistically to Abrogate Cancer Stem Cells-Mediated Chemoresistance in Colorectal Cancer by Promoting Apoptosis and Autophagy
Source: Cancers (Basel). 2022 Mar 2;14(5):1281. doi: 10.3390/cancers14051281 (PMC8908991; doi:10.3390/cancers14051281)
Supplement: Supplementary file 1 [file cancers-14-01281-s001.zip]

Archive with 2 entries (2 files):
- cancers-1529618-Supplementary.pdf
- Supplementary Table S5_DESEq2 Table-Resistant vs Parental.xlsx
