# Supplementary material for: Metformin and ICG-001 Act Synergistically to Abrogate Cancer Stem Cells-Mediated Chemoresistance in Colorectal Cancer by Promoting Apoptosis and Autophagy
Source: Cancers (Basel). 2022 Mar 2;14(5):1281. doi: 10.3390/cancers14051281 (PMC8908991; doi:10.3390/cancers14051281)
Supplement: Supplementary file 1 [file cancers-14-01281-s001.zip › Supplementary Table S5_DESEq2 Table-Resistant vs Parental.xlsx]

## Sheet: DESEq2 Table-Resistant vs Paren
Gene ID	P-value (resistant vs. parental)	FDR step up (resistant vs. parental)	Ratio (resistant vs. parental)	Log2(Ratio) (resistant vs. parental)	Fold change (resistant vs. parental)	LSMean(resistant) (resistant vs. parental)	LSMean(parental) (resistant vs. parental)
SPARC	7.08668e-161	1.19666e-156	260.809	8.02685	260.809	2229.26	8.54745
EMILIN2	9.38581e-118	7.92444e-114	10.9124	3.44789	10.9124	2615.5	239.683
SMCHD1	6.2541e-102	3.52022e-98	6.32071	2.66009	6.32071	33462.8	5294.15
TYMSOS	4.11453e-90	1.73695e-86	8.87096	3.14909	8.87096	602.706	67.9415
ADD2	4.25973e-88	1.4386e-84	142.915	7.15901	142.915	740.127	5.1788
IFIT3	1.50604e-87	4.23851e-84	45.2616	5.50022	45.2616	3046.08	67.2994
IFI6	4.30816e-85	1.03925e-81	4.75139	2.24835	4.75139	559.827	117.824
DPYSL3	2.38075e-84	5.02517e-81	0.00855904	-6.86833	-116.835	9.30257	1086.87
SP9	3.67073e-83	6.88711e-80	11.0983	3.47227	11.0983	674.412	60.7671
EFNB2	2.6702e-79	4.50889e-76	0.0966049	-3.37176	-10.3514	105.894	1096.16
ZNF608	3.87641e-77	5.95063e-74	0.0902907	-3.46928	-11.0753	154.606	1712.31
TYMS	1.53717e-76	2.16305e-73	21.9846	4.45842	21.9846	64856.9	2950.11
CSF1	2.34881e-76	3.05092e-73	8.75222	3.12965	8.75222	480.697	54.9228
PDIA4	6.03352e-72	7.27728e-69	2.94195	1.55677	2.94195	21136.9	7184.65
THOC1	5.56565e-70	6.26544e-67	12.1049	3.59752	12.1049	4473.69	369.576
CFB	6.6323e-61	6.99957e-58	18.8698	4.238	18.8698	410.697	21.7648
NDC80	7.09395e-53	7.04638e-50	10.2578	3.35865	10.2578	5541.8	540.251
DLG4	8.38386e-51	7.86499e-48	3.4589	1.79031	3.4589	600.045	173.478
MYL12A	2.28404e-44	2.02991e-41	6.53003	2.70709	6.53003	5348.18	819.014
ZNF266	1.12942e-42	9.53573e-40	0.151317	-2.72436	-6.60866	59.6795	394.402
SHANK1	1.69661e-40	1.36424e-37	0.137184	-2.86582	-7.28949	33.3245	242.918
ISG15	1.2344e-39	9.47459e-37	7.76661	2.95728	7.76661	11702.8	1506.81
MYL12B	2.79353e-39	2.05094e-36	6.46547	2.69276	6.46547	11198.4	1732.03
LONRF2	1.59053e-37	1.11907e-34	37.6345	5.23398	37.6345	135.791	3.60816
STON2	1.0106e-36	6.82599e-34	0.0949481	-3.39672	-10.5321	62.6924	660.281
CRIP1	2.56488e-36	1.66579e-33	2.17376	1.12019	2.17376	1020.37	469.404
CHRM1	1.94583e-34	1.21694e-31	39.9264	5.31927	39.9264	278.925	6.98597
OAS3	2.25417e-33	1.35942e-30	3.17935	1.66873	3.17935	3599.45	1132.13
IFIT2	3.77005e-33	2.19521e-30	78.2642	6.29028	78.2642	3402.24	43.4713
CCL5	4.57736e-33	2.57644e-30	53.1844	5.73293	53.1844	177.539	3.33818
DHRS3	6.03021e-33	3.28471e-30	0.342696	-1.545	-2.91804	380.708	1110.92
GLIS3	6.4841e-33	3.42158e-30	6.24649	2.64305	6.24649	1561.57	249.991
LIMA1	6.76859e-33	3.46347e-30	0.226315	-2.14359	-4.41861	1004.75	4439.61
COL13A1	8.72571e-33	4.3336e-30	6.95436	2.79792	6.95436	724.815	104.225
WDTC1	5.88963e-32	2.8415e-29	0.42117	-1.24753	-2.37434	803.61	1908.04
FANCF	1.16244e-31	5.4525e-29	0.169508	-2.56058	-5.89944	87.7826	517.868
CRELD2	1.82315e-31	8.32047e-29	3.15883	1.65939	3.15883	1700.07	538.195
NRIP1	1.91281e-30	8.49994e-28	0.00313897	-8.31549	-318.575	7.471	2380.08
TSHZ1	1.47333e-29	6.37914e-27	0.334224	-1.58111	-2.992	251.664	752.979
TUBB3	2.16163e-29	9.12531e-27	2.4188	1.27429	2.4188	6529.45	2699.45
YES1	2.49386e-29	1.0271e-26	7.81256	2.96579	7.81256	18318.7	2344.77
ECM1	3.5725e-29	1.43631e-26	5.11749	2.35544	5.11749	286.09	55.9043
TBR1	1.28287e-28	5.03779e-26	30.9691	4.95276	30.9691	444.039	14.3381
ICAM1	1.05122e-27	4.0343e-25	0.0289554	-5.11002	-34.5358	28.7013	991.224
METTL4	3.55058e-27	1.33233e-24	7.66942	2.93912	7.66942	1992.69	259.823
SESN3	5.56589e-27	2.04317e-24	0.0168201	-5.89367	-59.4528	3.6223	215.356
NME4	4.04604e-26	1.45365e-23	2.84963	1.51078	2.84963	853.499	299.512
XRCC4	1.6021e-25	5.53454e-23	4.57372	2.19337	4.57372	1221.69	267.112
ENOSF1	1.60602e-25	5.53454e-23	11.7806	3.55834	11.7806	10630.6	902.384
HSP90B1	6.5621e-25	2.1727e-22	2.4103	1.26921	2.4103	20068.2	8326.04
LRIG1	7.42249e-25	2.36483e-22	0.121239	-3.04407	-8.24815	84.6634	698.317
SDF2L1	9.01573e-25	2.81925e-22	2.56007	1.35618	2.56007	1561.83	610.073
RALBP1	1.11731e-24	3.43033e-22	2.38519	1.2541	2.38519	5208.5	2183.69
PTGS1	2.65421e-24	8.00339e-22	0.0660932	-3.91935	-15.1301	11.3567	171.828
GALNT3	3.2771e-24	9.70828e-22	0.197536	-2.33981	-5.06237	153.919	779.198
ZNF221	1.31407e-23	3.82576e-21	0.0851808	-3.55333	-11.7397	27.4139	321.832
ITGB4	3.19912e-23	9.15598e-21	2.00871	1.00627	2.00871	30410.1	15139.1
PRXL2B	7.73958e-23	2.17817e-20	2.15011	1.10441	2.15011	914.15	425.164
BICDL2	1.01868e-22	2.81991e-20	0.260926	-1.93829	-3.8325	90.0091	344.96
ZC3HAV1	1.70581e-22	4.64586e-20	2.98704	1.57872	2.98704	8117.91	2717.71
PLCXD1	3.39132e-22	9.08982e-20	0.304441	-1.71577	-3.28471	161.788	531.427
CEMIP	1.12643e-21	2.97202e-19	0.182748	-2.45208	-5.47203	109.507	599.226
AP001020.3	1.23567e-21	3.21009e-19	11.1095	3.47372	11.1095	159.144	14.3251
DLX2	2.49593e-21	6.3858e-19	4.34476	2.11928	4.34476	477.292	109.854
OASL	5.20063e-21	1.31071e-18	78.6406	6.2972	78.6406	3761.68	47.8339
TGIF1	6.00608e-21	1.49145e-18	2.73056	1.44919	2.73056	6455.58	2364.2
TRANK1	1.7913e-20	4.38375e-18	3.50645	1.81001	3.50645	418.065	119.227
ABCA5	2.0032e-20	4.8323e-18	0.232166	-2.10677	-4.30726	119.046	512.762
MSX1	5.98996e-20	1.40481e-17	2.61512	1.38688	2.61512	2540.1	971.312
ARL4A	6.98795e-20	1.61642e-17	0.423556	-1.23937	-2.36096	128.307	302.929
BST2	2.36827e-19	5.40413e-17	14.9422	3.90132	14.9422	1142.36	76.452
ADCY9	3.08149e-19	6.93788e-17	0.391535	-1.35279	-2.55405	644.118	1645.11
PLEKHA6	6.12614e-19	1.36113e-16	0.187353	-2.41617	-5.3375	85.2264	454.896
ZNF875	6.26431e-19	1.37375e-16	0.20658	-2.27522	-4.84073	278.11	1346.26
CALR	7.39212e-19	1.6003e-16	2.53428	1.34158	2.53428	19986.1	7886.3
DHX58	9.01944e-19	1.92788e-16	29.3655	4.87605	29.3655	423.189	14.4111
MLEC	2.4934e-18	5.26294e-16	2.17371	1.12016	2.17371	5247.86	2414.24
ATP11B	4.93203e-18	1.00796e-15	0.45916	-1.12293	-2.17789	920.551	2004.86
ZNF222	5.51501e-18	1.10865e-15	0.106818	-3.22678	-9.36173	24.4933	229.3
AP005119.2	7.57069e-18	1.50399e-15	29.8597	4.90013	29.8597	615.869	20.6254
LMO4	2.2045e-17	4.32851e-15	0.295663	-1.75797	-3.38223	111.171	376.006
SLPI	3.12459e-17	6.06458e-15	0.00503875	-7.63272	-198.462	5.82191	1155.43
PLEKHA7	3.41907e-17	6.56073e-15	0.456275	-1.13203	-2.19166	329.161	721.41
CRTAP	5.68669e-17	1.07894e-14	2.10003	1.07041	2.10003	3378.94	1609
TRPV6	9.47976e-17	1.77861e-14	0.0206287	-5.5992	-48.4762	2.48947	120.68
ARHGAP26	1.18783e-16	2.20414e-14	0.374953	-1.41522	-2.667	627.112	1672.51
BSPRY	1.21687e-16	2.23349e-14	0.442673	-1.17569	-2.259	264.309	597.075
FEV	1.63843e-16	2.94324e-14	34.2312	5.09724	34.2312	51.0412	1.49107
ZNF100	1.92983e-16	3.43021e-14	0.212044	-2.23757	-4.71601	113.611	535.789
SERINC5	2.05789e-16	3.61974e-14	0.477585	-1.06617	-2.09387	588.574	1232.4
ARRDC4	2.67234e-16	4.65207e-14	0.0173869	-5.84586	-57.5146	9.1704	527.432
AC025423.2	2.78381e-16	4.79667e-14	3.86766	1.95146	3.86766	385.689	99.7215
C5orf22	2.83543e-16	4.83627e-14	2.13032	1.09107	2.13032	711.975	334.21
YES1P1	3.0927e-16	5.22233e-14	3.94935	1.98162	3.94935	124.495	31.5229
DLX1	3.15028e-16	5.2669e-14	5.77496	2.52981	5.77496	332.226	57.5288
PCK2	5.04765e-16	8.35633e-14	0.337358	-1.56765	-2.96421	1146.76	3399.25
KRT23	8.08872e-16	1.31333e-13	0.00589095	-7.40728	-169.752	45.1056	7656.76
SDR16C5	1.71474e-15	2.75763e-13	0.0565587	-4.14411	-17.6808	8.87016	156.831
GPRC5C	2.36044e-15	3.76023e-13	0.438274	-1.1901	-2.28168	433.016	988.003
FAM241A	2.95786e-15	4.66789e-13	0.337393	-1.5675	-2.96391	72.1034	213.708
CKMT1B	3.27264e-15	5.06988e-13	0.188887	-2.4044	-5.29417	172.837	915.026
ILDR2	3.82935e-15	5.87841e-13	0.0741398	-3.75361	-13.488	14.6418	197.49
ZNF83	5.12436e-15	7.72589e-13	0.446391	-1.16362	-2.24019	625.957	1402.26
EPRS1	6.13812e-15	9.17242e-13	0.436304	-1.19659	-2.29198	3913.12	8968.8
RRBP1	6.245e-15	9.25027e-13	2.39128	1.25778	2.39128	12063.6	5044.83
FN1	9.81227e-15	1.44078e-12	0.0703448	-3.82941	-14.2157	416.544	5921.46
ATRNL1	1.29464e-14	1.8846e-12	0.0766659	-3.70527	-13.0436	5.00757	65.3167
TMEM139	1.4327e-14	2.06774e-12	0.0608537	-4.03851	-16.4329	23.2036	381.302
MDM2	2.07659e-14	2.97164e-12	3.71606	1.89377	3.71606	4738.09	1275.03
PARD3B	3.1631e-14	4.48841e-12	0.0208159	-5.58617	-48.0402	7.91414	380.197
DGKG	3.46991e-14	4.85867e-12	2.97787	1.57428	2.97787	200.144	67.2105
FA2H	3.48158e-14	4.85867e-12	0.30642	-1.70642	-3.26349	55.7751	182.022
PRKCQ	3.99225e-14	5.48075e-12	5.81502	2.53978	5.81502	268.993	46.2583
PRSS33	4.1712e-14	5.64971e-12	19.7249	4.30195	19.7249	95.546	4.84391
ENKD1	4.2157e-14	5.64971e-12	0.150621	-2.731	-6.63917	14.5805	96.8024
CLCN4	4.33236e-14	5.76033e-12	0.270203	-1.88789	-3.70092	51.1234	189.204
TNFRSF6B	5.81022e-14	7.64675e-12	17.2994	4.11265	17.2994	8003.94	462.671
MTNR1A	5.8417e-14	7.64675e-12	0.0792827	-3.65685	-12.6131	6.73115	84.9006
EXPH5	6.35267e-14	8.18864e-12	0.431414	-1.21285	-2.31796	1544.23	3579.45
IL10RA	8.03979e-14	1.02075e-11	0.143544	-2.80044	-6.96652	6.69523	46.6425
PRDM1	1.08025e-13	1.36127e-11	0.0407684	-4.6164	-24.5288	40.303	988.583
DDX58	1.36577e-13	1.69576e-11	11.5089	3.52467	11.5089	2488.79	216.25
CKMT1A	1.55524e-13	1.91692e-11	0.462228	-1.11332	-2.16343	399.656	864.629
FAT2	1.65927e-13	2.01572e-11	3.87963	1.95592	3.87963	381.12	98.2364
CRYBG2	1.67318e-13	2.01809e-11	0.0209476	-5.57707	-47.7382	36.9548	1764.15
HES2	1.98958e-13	2.3827e-11	2.75343	1.46123	2.75343	114.295	41.5101
STXBP6	2.02797e-13	2.41157e-11	0.0159473	-5.97054	-62.7064	3.67159	230.232
TLR3	2.4624e-13	2.9077e-11	5.51429	2.46318	5.51429	140.856	25.5437
BACE1	2.51632e-13	2.95074e-11	0.2151	-2.21692	-4.64901	102.437	476.231
ENC1	2.90223e-13	3.3798e-11	0.107102	-3.22294	-9.3369	2375.94	22183.9
PSG1	4.13999e-13	4.72351e-11	0.000521084	-10.9062	-1919.08	4.30664	8264.78
TRIM10	4.77007e-13	5.40586e-11	0.0411948	-4.60139	-24.2749	2.23431	54.2378
WWTR1	6.40606e-13	7.16376e-11	2.94469	1.55812	2.94469	3830.97	1300.97
CHAC1	7.05455e-13	7.83705e-11	0.191671	-2.3833	-5.21728	242.887	1267.21
TIMM17B	8.11778e-13	8.90109e-11	0.209426	-2.25549	-4.77497	104.395	498.483
KCNN4	8.30408e-13	9.04662e-11	4.69916	2.2324	4.69916	2423.45	515.72
ZNF514	1.12239e-12	1.21492e-10	0.219917	-2.18497	-4.54717	84.1753	382.759
SLC27A2	1.14896e-12	1.23575e-10	0.426452	-1.22955	-2.34493	335.182	785.978
ANK1	1.53412e-12	1.62925e-10	9.91904	3.3102	9.91904	807.99	81.4585
USP14	1.9068e-12	1.99989e-10	9.90958	3.30882	9.90958	17391.7	1755.04
ASNS	2.1551e-12	2.24636e-10	0.135803	-2.88041	-7.36358	2074.03	15272.3
PAG1	2.36595e-12	2.43606e-10	0.26529	-1.91436	-3.76946	29.6099	111.613
SUGCT	2.54914e-12	2.59306e-10	0.38975	-1.35938	-2.56575	58.0129	148.846
AFAP1L2	3.17444e-12	3.19069e-10	0.00398126	-7.97256	-251.176	5.05725	1270.26
FN3K	3.26523e-12	3.26253e-10	0.164599	-2.60297	-6.07538	42.0321	255.361
ZNF44	3.39974e-12	3.37694e-10	0.113388	-3.14066	-8.81929	28.0476	247.36
ZNF155	3.46944e-12	3.42602e-10	0.0129786	-6.26772	-77.05	3.33706	257.12
APOBEC3F	5.09982e-12	4.94917e-10	2.66098	1.41196	2.66098	1792.48	673.616
ADAMTS14	5.21523e-12	5.03225e-10	3.22856	1.69089	3.22856	971.491	300.905
OSGIN1	5.59758e-12	5.3705e-10	2.24515	1.16681	2.24515	504.935	224.9
ATP2C2	5.84862e-12	5.57965e-10	0.131701	-2.92467	-7.59298	62.2913	472.977
MACC1	6.2297e-12	5.90982e-10	0.0281549	-5.15047	-35.5178	14.6428	520.08
MARCHF9	6.71123e-12	6.33105e-10	0.407864	-1.29384	-2.4518	174.979	429.013
UCP2	7.12442e-12	6.6835e-10	2.1412	1.09842	2.1412	367.802	171.774
TRIM29	7.40386e-12	6.90727e-10	0.00202058	-8.95101	-494.907	14.9041	7376.12
SYNE1	7.7201e-12	7.12358e-10	0.343724	-1.54068	-2.90931	317.29	923.095
HERC6	8.34583e-12	7.65911e-10	3.93549	1.97654	3.93549	421.733	107.161
SGPP2	9.37256e-12	8.50887e-10	0.0901744	-3.47114	-11.0896	25.868	286.866
FAM111B	1.07248e-11	9.63295e-10	0.0961728	-3.37823	-10.398	78.7435	818.771
MORC4	1.19038e-11	1.05793e-09	0.486651	-1.03904	-2.05486	577.845	1187.39
RIMS2	1.20718e-11	1.06725e-09	0.0196437	-5.66979	-50.907	12.7396	648.537
IRX3	1.64987e-11	1.43607e-09	0.181596	-2.4612	-5.50673	20.9321	115.268
ACOXL	1.71738e-11	1.48716e-09	0.396612	-1.3342	-2.52136	77.2481	194.77
ZFP36L1	1.81419e-11	1.56298e-09	0.286243	-1.80469	-3.49353	4050.3	14149.8
CLGN	1.93392e-11	1.6493e-09	0.188533	-2.40711	-5.30412	20.6214	109.379
ZNF808	2.25358e-11	1.89323e-09	0.366555	-1.4479	-2.7281	496.172	1353.61
ARID5B	2.59454e-11	2.1582e-09	0.226417	-2.14295	-4.41663	282.905	1249.49
MID1	2.76178e-11	2.28605e-09	0.334767	-1.57877	-2.98716	682.86	2039.81
ITGA1	3.55273e-11	2.9122e-09	0.0039739	-7.97523	-251.642	17.1898	4325.67
HLA-DQB1	3.59885e-11	2.93575e-09	0.0115368	-6.43761	-86.6789	3.0847	267.379
DLGAP1-AS2	3.75535e-11	3.0487e-09	4.62606	2.20978	4.62606	48.1066	10.399
ICA1	4.05017e-11	3.27231e-09	0.114318	-3.12887	-8.7475	86.3899	755.696
DISC1	4.92716e-11	3.9061e-09	0.262759	-1.92819	-3.80576	29.4537	112.094
SYTL2	5.26809e-11	4.15687e-09	10.6534	3.41324	10.6534	4210.69	395.244
SLC2A1	5.47717e-11	4.28476e-09	0.0690291	-3.85665	-14.4866	2358.19	34162.3
HNF4A	6.06037e-11	4.71591e-09	0.119001	-3.07096	-8.4033	31.3661	263.579
CCDC89	6.93607e-11	5.32375e-09	14.1634	3.8241	14.1634	115.005	8.11987
AQP3	6.97832e-11	5.33194e-09	17.753	4.14999	17.753	1832.53	103.224
RBP1	7.11867e-11	5.41468e-09	0.0205672	-5.60351	-48.6211	294.327	14310.5
TRIM15	7.17174e-11	5.43058e-09	0.0254053	-5.29873	-39.3619	10.6916	420.844
SHF	7.26175e-11	5.47419e-09	0.0547034	-4.19223	-18.2804	15.9128	290.892
ZDHHC2	7.55341e-11	5.66875e-09	0.462265	-1.11321	-2.16326	263.397	569.796
FAM107B	7.93912e-11	5.93186e-09	0.340047	-1.55619	-2.94077	153.231	450.618
HSP90AB3P	8.00502e-11	5.95475e-09	2.13322	1.09303	2.13322	951.654	446.111
SKIDA1	8.57715e-11	6.32462e-09	2.37455	1.24765	2.37455	100.85	42.4712
CAPS	9.26333e-11	6.77146e-09	5.48852	2.45642	5.48852	116.035	21.1414
ESRP1	9.91947e-11	7.15813e-09	0.42254	-1.24284	-2.36664	1931.2	4570.45
TMX4	1.0017e-10	7.19776e-09	0.344529	-1.5373	-2.90251	73.7341	214.014
FGF9	1.05693e-10	7.56246e-09	0.0279719	-5.15988	-35.7502	4.13595	147.861
CDKN1A	1.06998e-10	7.62353e-09	2.63669	1.39873	2.63669	6139.19	2328.37
GCNT1	1.4873e-10	1.03779e-08	0.498432	-1.00453	-2.00629	150.681	302.31
AP1M2	1.66138e-10	1.15449e-08	0.115857	-3.10959	-8.63135	150.17	1296.17
C2CD5	1.7227e-10	1.19219e-08	0.453613	-1.14047	-2.20452	512.799	1130.48
NELL2	1.80344e-10	1.24e-08	0.00246008	-8.66708	-406.491	6.38813	2596.72
SULT1C2	1.80647e-10	1.24e-08	0.102255	-3.28975	-9.77943	6.30868	61.6953
ADAMTS16	1.87971e-10	1.28505e-08	0.156029	-2.68011	-6.40905	16.6119	106.467
SOX18	2.18439e-10	1.46955e-08	2.14866	1.10344	2.14866	130.042	60.5226
CRLF2	2.38553e-10	1.59849e-08	13.4808	3.75283	13.4808	35.205	2.61149
TACSTD2	2.47242e-10	1.64368e-08	0.0174931	-5.83707	-57.1653	36.0395	2060.21
BMP6	2.50933e-10	1.65885e-08	0.0171346	-5.86694	-58.3614	9.60512	560.568
MYL12BP1	2.51489e-10	1.65885e-08	7.37406	2.88246	7.37406	44.9073	6.08991
BCL11A	2.9923e-10	1.95845e-08	0.238949	-2.06522	-4.18499	37.9359	158.761
YPEL3	3.03053e-10	1.97581e-08	0.302331	-1.7258	-3.30763	28.6869	94.8858
ABCA3	3.32505e-10	2.15122e-08	0.436821	-1.19489	-2.28927	445.213	1019.21
ADAM23	3.65404e-10	2.34609e-08	6.5971	2.72183	6.5971	62.2629	9.43793
FNIP2	3.77193e-10	2.41261e-08	0.221129	-2.17704	-4.52224	110.69	500.568
MRFAP1L1	3.85287e-10	2.45507e-08	0.461489	-1.11563	-2.1669	662.361	1435.27
CYRIA	4.10949e-10	2.60875e-08	0.089496	-3.48203	-11.1737	6.43926	71.9503
NFASC	4.2222e-10	2.6603e-08	0.0959035	-3.38227	-10.4271	9.90224	103.252
TWSG1	4.35552e-10	2.7341e-08	2.75543	1.46228	2.75543	1103.44	400.461
ANKRD37	5.0135e-10	3.13271e-08	0.307633	-1.70072	-3.25062	52.8577	171.82
ZNF485	5.24712e-10	3.23368e-08	0.336055	-1.57323	-2.97571	55.0778	163.895
FBXO4	5.49011e-10	3.37113e-08	2.42178	1.27607	2.42178	183.402	75.7303
LAD1	5.56991e-10	3.40773e-08	0.343418	-1.54196	-2.9119	600.17	1747.63
TCHH	5.81616e-10	3.54555e-08	0.00803155	-6.96011	-124.509	4.89392	609.337
FBXO25	6.91482e-10	4.17013e-08	0.138878	-2.84811	-7.20054	48.7604	351.101
AC004466.1	7.32222e-10	4.3845e-08	0.315634	-1.66367	-3.16822	22.3909	70.9394
RNF182	7.87979e-10	4.68515e-08	3.60678	1.85071	3.60678	336.908	93.4095
TBC1D14	7.92896e-10	4.69784e-08	0.456864	-1.13016	-2.18884	1093.43	2393.33
TTC30A	8.51743e-10	5.01134e-08	2.15325	1.10652	2.15325	381.887	177.354
IFIT1	8.56073e-10	5.01932e-08	61.8504	5.95071	61.8504	3106.32	50.2231
MAP7D2	1.04261e-09	6.05003e-08	0.00266697	-8.55058	-374.957	4.74999	1781.04
XYLT1	1.12513e-09	6.48429e-08	0.0171894	-5.86233	-58.1753	3.84616	223.752
ITGA10	1.20108e-09	6.87506e-08	4.87217	2.28456	4.87217	61.0907	12.5387
CEACAM19	1.21558e-09	6.93453e-08	0.230279	-2.11854	-4.34255	17.8164	77.3687
CNTNAP1	1.4018e-09	7.96998e-08	2.26168	1.1774	2.26168	647.846	286.444
MTCL1	1.5286e-09	8.66175e-08	3.09667	1.63072	3.09667	4890.32	1579.22
ZNF268	1.70815e-09	9.64678e-08	0.206337	-2.27692	-4.84643	176.828	856.983
RABGAP1	1.74731e-09	9.80233e-08	0.3576	-1.48358	-2.79642	635.761	1777.85
FMN1	1.80717e-09	1.01046e-07	0.0162893	-5.93993	-61.39	56.6341	3476.77
CA8	1.82806e-09	1.01877e-07	0.203458	-2.2972	-4.91501	12.0269	59.1126
NLRP11	1.85578e-09	1.03081e-07	0.129189	-2.95245	-7.74062	6.78591	52.5271
MAP4K4	2.31516e-09	1.26928e-07	2.09239	1.06515	2.09239	9185.69	4390.05
PHGDH	2.44572e-09	1.33221e-07	0.490661	-1.0272	-2.03807	4388.73	8944.53
MYL12BP2	2.64254e-09	1.43479e-07	7.25531	2.85904	7.25531	38.5897	5.31882
ANO4	2.9224e-09	1.57995e-07	0.0834353	-3.5832	-11.9853	6.52774	78.2371
ZNF419	2.92861e-09	1.57995e-07	0.0564683	-4.14642	-17.7091	25.4647	450.955
ADAMTS15	3.1553e-09	1.69683e-07	0.0619905	-4.01181	-16.1315	8.33678	134.485
IL1RAPL1	3.29304e-09	1.76528e-07	0.0360232	-4.79493	-27.7599	37.7628	1048.29
SYTL5	3.53097e-09	1.88088e-07	11.3308	3.50217	11.3308	177.194	15.6383
ZNF700	3.60616e-09	1.9149e-07	0.34018	-1.55563	-2.93962	299.346	879.964
CXCR4	3.62937e-09	1.9203e-07	0.0784238	-3.67257	-12.7512	17.5437	223.704
LRP12	3.64016e-09	1.9203e-07	0.330142	-1.59884	-3.029	168.365	509.977
KCNV2	3.65588e-09	1.9203e-07	3.10423	1.63424	3.10423	178.206	57.4075
ZNF136	3.66183e-09	1.9203e-07	0.0913255	-3.45284	-10.9498	13.5416	148.279
ZNF391	4.2447e-09	2.20542e-07	0.108854	-3.19953	-9.18658	4.20948	38.6707
SHMT2	4.26073e-09	2.20696e-07	0.453397	-1.14115	-2.20557	4148.55	9149.93
NT5DC3	4.62111e-09	2.3863e-07	2.08863	1.06256	2.08863	958.618	458.969
INHBE	4.68882e-09	2.41389e-07	0.0155292	-6.00887	-64.3946	6.60304	425.201
AASS	4.76847e-09	2.44743e-07	0.440833	-1.1817	-2.26844	151.253	343.107
ZNF440	4.95125e-09	2.53354e-07	0.209734	-2.25337	-4.76795	105.744	504.184
TGIF2	5.02401e-09	2.563e-07	0.230861	-2.1149	-4.33161	175.042	758.214
ST14	5.27112e-09	2.67291e-07	0.312568	-1.67776	-3.19931	1843.04	5896.44
ATXN1	5.28903e-09	2.67397e-07	0.261667	-1.9342	-3.82165	425.636	1626.63
PRKG2	5.97162e-09	2.98334e-07	0.190624	-2.3912	-5.24594	14.7764	77.5159
CDS1	6.06404e-09	3.02057e-07	0.389125	-1.36169	-2.56987	59.3311	152.473
ATAD3C	6.36754e-09	3.15315e-07	0.0714574	-3.80677	-13.9944	7.22276	101.078
ACOX2	6.41469e-09	3.1672e-07	3.39958	1.76536	3.39958	327.488	96.3319
MKX	6.44722e-09	3.17399e-07	0.10917	-3.19535	-9.16002	81.472	746.285
VAX2	7.40853e-09	3.63664e-07	3.59572	1.84628	3.59572	77.6266	21.5886
MRPL11	7.45312e-09	3.64792e-07	0.494819	-1.01503	-2.02094	972.276	1964.91
KLF9	7.8373e-09	3.81385e-07	0.164293	-2.60566	-6.0867	160.402	976.317
SORL1	8.33208e-09	4.01987e-07	0.448445	-1.157	-2.22993	1588.95	3543.24
ZBTB7C	8.52132e-09	4.09946e-07	0.0420035	-4.57335	-23.8075	15.5207	369.508
SMTN	9.33986e-09	4.46779e-07	2.1995	1.13717	2.1995	2607.62	1185.55
LGR6	1.0006e-08	4.77292e-07	0.00627269	-7.3167	-159.421	2.76407	440.651
AC018470.1	1.02386e-08	4.87013e-07	4.88407	2.28808	4.88407	91.8219	18.8003
SCN1A	1.05589e-08	5.00838e-07	10.5821	3.40356	10.5821	39.9892	3.77895
SARS1	1.0797e-08	5.10693e-07	0.405378	-1.30266	-2.46683	2519.49	6215.15
NRP2	1.12727e-08	5.31705e-07	0.00775005	-7.01158	-129.031	31.5585	4072.04
TOM1L1	1.28859e-08	5.97776e-07	0.486992	-1.03803	-2.05342	796.795	1636.16
KATNIP	1.34287e-08	6.21253e-07	2.92235	1.54713	2.92235	3549.68	1214.67
ZNF502	1.50287e-08	6.89605e-07	0.240604	-2.05527	-4.15621	35.1456	146.073
KCNK3	1.5669e-08	7.15499e-07	13.7825	3.78477	13.7825	20.3877	1.47924
PCAT1	1.56778e-08	7.15499e-07	0.241074	-2.05245	-4.14811	329.256	1365.79
SHH	1.73089e-08	7.85694e-07	0.00799637	-6.96644	-125.057	3.01418	376.944
INAVA	1.87263e-08	8.47753e-07	0.15327	-2.70585	-6.52442	33.612	219.299
CEP192	2.00287e-08	9.04289e-07	2.28772	1.19391	2.28772	5256.37	2297.64
LY6K	2.10124e-08	9.46176e-07	2.75085	1.45987	2.75085	102.252	37.171
AL138689.2	2.27457e-08	1.01609e-06	0.0834654	-3.58268	-11.981	11.9995	143.766
CSMD3	2.31235e-08	1.03025e-06	0.00331858	-8.23522	-301.334	1.67431	504.525
NOS1AP	3.21555e-08	1.40668e-06	0.321897	-1.63533	-3.10658	140.072	435.145
TNFRSF19	3.49882e-08	1.52664e-06	0.160638	-2.63812	-6.22519	4.73317	29.4649
PLK2	3.74019e-08	1.62357e-06	2.21244	1.14564	2.21244	5556.7	2511.57
NYNRIN	3.75874e-08	1.62744e-06	0.213725	-2.22618	-4.67892	8.98925	42.06
SELENOP	3.85241e-08	1.66373e-06	0.00810163	-6.94757	-123.432	1.98029	244.431
SLC39A8	3.87521e-08	1.66931e-06	0.467448	-1.09712	-2.13928	276.662	591.857
DRD2	3.94335e-08	1.69433e-06	0.00797661	-6.97001	-125.367	3.86805	484.925
SUSD2	4.37724e-08	1.87124e-06	14.2928	3.83722	14.2928	2435.89	170.427
TNFSF9	4.39189e-08	1.87277e-06	4.06649	2.02378	4.06649	922	226.731
NIBAN1	4.4221e-08	1.8809e-06	0.346396	-1.5295	-2.88687	456.202	1316.99
NEDD9	4.5251e-08	1.91987e-06	0.00860679	-6.86031	-116.187	25.2064	2928.67
SCN9A	4.55332e-08	1.927e-06	2.96884	1.5699	2.96884	105.538	35.5484
LRATD2	5.34526e-08	2.23614e-06	0.219609	-2.18699	-4.55354	167.753	763.871
LFNG	5.60352e-08	2.33632e-06	2.09926	1.06988	2.09926	206.182	98.2165
TUBB2B	5.72863e-08	2.3826e-06	0.0039413	-7.98711	-253.723	25.6587	6510.2
HMGCS1	5.79632e-08	2.40332e-06	2.14233	1.09918	2.14233	2404.92	1122.58
AC010342.1	5.8069e-08	2.40332e-06	0.317931	-1.65321	-3.14534	32.9134	103.524
SMAD7	6.05117e-08	2.4922e-06	0.116038	-3.10734	-8.6179	66.0748	569.426
GRHL1	6.26246e-08	2.57294e-06	0.401489	-1.31657	-2.49073	147.298	366.878
SLC35F2	6.39674e-08	2.62173e-06	0.385987	-1.37338	-2.59076	520.185	1347.68
EN2	6.49756e-08	2.65019e-06	0.0135911	-6.20119	-73.5774	11.5988	853.409
ZNF527	6.84557e-08	2.77871e-06	0.153771	-2.70115	-6.50319	30.7906	200.237
PLAU	7.32617e-08	2.94547e-06	4.87445	2.28524	4.87445	2441.06	500.786
ZP3	7.50725e-08	3.0111e-06	0.224519	-2.15509	-4.45396	80.6928	359.403
NPNT	7.59988e-08	3.04103e-06	0.456552	-1.13115	-2.19033	286.637	627.829
TENT5B	7.92827e-08	3.16493e-06	2.35905	1.23821	2.35905	277.215	117.511
SULT1A2	8.04922e-08	3.20564e-06	0.171375	-2.54477	-5.83516	4.46006	26.0252
CD101	8.36204e-08	3.31459e-06	2.47524	1.30757	2.47524	125.81	50.8275
KRT7	8.4587e-08	3.34505e-06	0.133624	-2.90375	-7.48371	21.0684	157.67
CBS	8.67235e-08	3.42152e-06	0.0034271	-8.18879	-291.792	5.97041	1742.12
KCNJ4	8.70999e-08	3.42837e-06	0.0135434	-6.20626	-73.8366	2.51938	186.023
GDF15	9.11534e-08	3.57957e-06	4.6356	2.21276	4.6356	17469.3	3768.52
EIF2B5	9.41125e-08	3.6872e-06	0.492382	-1.02215	-2.03094	817.364	1660.02
KLK5	9.62324e-08	3.76153e-06	12.0651	3.59277	12.0651	56.6655	4.69665
SIX2	9.97102e-08	3.88847e-06	2.93679	1.55424	2.93679	59.1821	20.152
ERAP2	1.01943e-07	3.96639e-06	2.32824	1.21924	2.32824	219.963	94.4758
DLGAP1	1.02935e-07	3.98662e-06	3.29402	1.71985	3.29402	46.4734	14.1084
NRP1	1.03383e-07	3.99479e-06	0.0156471	-5.99796	-63.9096	94.7357	6054.52
PLPP3	1.10042e-07	4.24238e-06	5.22262	2.38477	5.22262	555.602	106.384
NFKBIA	1.10377e-07	4.24561e-06	2.04099	1.02927	2.04099	2471.22	1210.79
SIX3	1.20138e-07	4.59781e-06	10.6952	3.4189	10.6952	360.565	33.7126
ZNF614	1.2035e-07	4.59781e-06	0.132152	-2.91973	-7.56706	52.6794	398.628
TRPM6	1.23559e-07	4.69915e-06	0.25321	-1.98159	-3.94929	119.597	472.324
FYN	1.27165e-07	4.81461e-06	0.09822	-3.34784	-10.1812	280.437	2855.19
ARHGEF38	1.28854e-07	4.86764e-06	0.00351464	-8.15241	-284.524	2.72267	774.664
FGD5	1.31578e-07	4.95942e-06	0.00990961	-6.65696	-100.912	3.00418	303.158
RGL1	1.34851e-07	5.07149e-06	0.377342	-1.40606	-2.65012	54.1638	143.541
FRMD4B	1.35674e-07	5.07979e-06	0.146519	-2.77085	-6.82508	20.6462	140.912
H2AC8	1.39198e-07	5.18874e-06	0.00569957	-7.45493	-175.452	4.02672	706.496
IFI35	1.54137e-07	5.7078e-06	2.14684	1.10221	2.14684	395.307	184.134
DDB2	1.57896e-07	5.79615e-06	2.13188	1.09213	2.13188	1648.9	773.451
EPS8L1	1.60771e-07	5.8889e-06	0.498154	-1.00533	-2.00741	261.001	523.935
IL20RA	1.73407e-07	6.31067e-06	0.0542246	-4.20491	-18.4418	17.3169	319.354
KCNIP3	1.75367e-07	6.36826e-06	2.87629	1.52421	2.87629	58.5126	20.3431
CAP2	1.91474e-07	6.8939e-06	3.31239	1.72787	3.31239	331.552	100.094
SSBP2	2.11695e-07	7.54151e-06	0.192599	-2.37633	-5.19214	7.22555	37.516
SULT2B1	2.12942e-07	7.56996e-06	0.238092	-2.07041	-4.20005	39.5722	166.205
HKDC1	2.22774e-07	7.86286e-06	0.099333	-3.33158	-10.0671	22.109	222.574
MEI1	2.22966e-07	7.86286e-06	0.143	-2.80591	-6.99302	3.91662	27.389
BCOR	2.39016e-07	8.40837e-06	0.294188	-1.76519	-3.39919	2048.15	6962.05
LCN2	2.52838e-07	8.87615e-06	0.0067806	-7.20437	-147.479	31.83	4694.27
C6orf132	2.75831e-07	9.64325e-06	0.184708	-2.43668	-5.41394	616.588	3338.17
AL031587.5	2.77271e-07	9.67355e-06	2.11418	1.0801	2.11418	107.421	50.8096
S100P	2.84071e-07	9.84974e-06	0.0102611	-6.60667	-97.4553	2.51007	244.619
EPB41L4A	2.87044e-07	9.93244e-06	0.151995	-2.7179	-6.57915	43.8672	288.609
RASIP1	2.91611e-07	1.00698e-05	0.270439	-1.88663	-3.69769	41.0626	151.837
RTKN2	3.03253e-07	1.04292e-05	0.370588	-1.43211	-2.69842	90.4907	244.182
IFITM1	3.0916e-07	1.06107e-05	2.80064	1.48576	2.80064	232.574	83.043
HS3ST3B1	3.27746e-07	1.12031e-05	0.133733	-2.90257	-7.47757	23.0033	172.009
CLDN7	3.69157e-07	1.25424e-05	0.301259	-1.73092	-3.3194	910.546	3022.47
SETD7	3.76591e-07	1.27693e-05	0.408079	-1.29308	-2.4505	961.88	2357.09
ZNF134	3.77432e-07	1.27722e-05	0.302641	-1.72432	-3.30425	193.877	640.618
PMEPA1	3.85924e-07	1.29795e-05	0.0115446	-6.43663	-86.6202	11.5143	997.369
IGF2BP1	3.93476e-07	1.31569e-05	0.00888084	-6.81509	-112.602	10.4148	1172.72
AC008105.1	3.95775e-07	1.32076e-05	2.35776	1.23741	2.35776	57.5386	24.404
EDAR	4.06848e-07	1.35504e-05	0.00680923	-7.19829	-146.86	13.5692	1992.77
ALOXE3	4.28106e-07	1.42303e-05	0.0837374	-3.57798	-11.9421	56.2733	672.021
TRIB3	4.34075e-07	1.44004e-05	0.190337	-2.39337	-5.25383	496.319	2607.57
ZNF845	4.46942e-07	1.47404e-05	0.27025	-1.88763	-3.70028	317.165	1173.6
NFATC2	4.63333e-07	1.52511e-05	0.373886	-1.41933	-2.67461	363.953	973.433
RORA	4.64796e-07	1.52525e-05	0.00891237	-6.80998	-112.204	1.98305	222.506
TNFRSF1B	4.65182e-07	1.52525e-05	0.00907714	-6.78355	-110.167	6.93018	763.476
EFCAB8	4.80141e-07	1.56338e-05	4.03174	2.0114	4.03174	41.7376	10.3523
APOE	4.80514e-07	1.56338e-05	0.0408614	-4.61312	-24.473	14.6348	358.156
ID2	4.83104e-07	1.56577e-05	0.142352	-2.81247	-7.02486	262.317	1842.74
AC125611.4	4.94062e-07	1.59212e-05	0.264819	-1.91692	-3.77616	8.29467	31.322
APOBEC3C	5.46089e-07	1.73986e-05	2.77518	1.47258	2.77518	2629.63	947.555
PHF2	5.55103e-07	1.76525e-05	0.459452	-1.12201	-2.17651	657.491	1431.03
CASS4	5.5919e-07	1.7749e-05	3.96901	1.98878	3.96901	54.3104	13.6836
PELI2	5.6407e-07	1.78703e-05	0.234846	-2.09021	-4.25811	42.4981	180.962
AOC1	5.66457e-07	1.79123e-05	0.0159111	-5.97383	-62.8493	14.1439	888.935
MBOAT1	5.88361e-07	1.85702e-05	0.382787	-1.38538	-2.61242	64.6642	168.93
TMEM125	5.96328e-07	1.87516e-05	0.169622	-2.5596	-5.89545	14.4292	85.0668
CHGA	6.07252e-07	1.90596e-05	0.00921709	-6.76147	-108.494	8.08685	877.375
KCNJ8	6.19148e-07	1.93969e-05	0.0076613	-7.0282	-130.526	5.45796	712.406
SLC26A4	6.45451e-07	2.0072e-05	0.0331746	-4.91378	-30.1435	10.9683	330.622
KCNJ5	6.52237e-07	2.02086e-05	0.0323568	-4.94979	-30.9054	10.2947	318.161
LPIN2	6.67704e-07	2.06121e-05	4.41888	2.14368	4.41888	4871.58	1102.45
NRG2	6.79477e-07	2.08612e-05	0.315326	-1.66508	-3.17132	42.4299	134.559
FOXQ1	6.8896e-07	2.1114e-05	0.00665766	-7.23077	-150.203	14.4848	2175.65
TNNT2	7.35584e-07	2.24612e-05	0.0652686	-3.93747	-15.3213	2.75475	42.2063
PTPRZ1	7.3751e-07	2.24794e-05	0.0225466	-5.47095	-44.3526	13.0259	577.734
GRHL3	7.55344e-07	2.2899e-05	0.199796	-2.3234	-5.0051	6.17434	30.9032
AC079781.5	8.00787e-07	2.41466e-05	0.191851	-2.38194	-5.21237	53.399	278.335
HS3ST3A1	8.12755e-07	2.44638e-05	0.165603	-2.5942	-6.03854	22.1985	134.047
NAV3	8.19449e-07	2.45776e-05	5.57597	2.47922	5.57597	1684.6	302.119
PSG8	8.43278e-07	2.52028e-05	0.0814629	-3.61771	-12.2755	4.80034	58.9267
GPR3	8.69162e-07	2.58848e-05	2.23093	1.15765	2.23093	84.0218	37.6622
ARSD	9.66805e-07	2.84416e-05	0.437427	-1.19288	-2.28609	241.018	550.99
SPIN4	1.01602e-06	2.96314e-05	0.319642	-1.64547	-3.1285	130.26	407.517
ZNF330	1.04698e-06	3.04291e-05	0.432368	-1.20967	-2.31284	468.006	1082.42
PRRG4	1.08865e-06	3.14776e-05	0.405593	-1.30189	-2.46552	87.0063	214.516
TRIM62	1.09173e-06	3.15127e-05	2.10634	1.07474	2.10634	489.294	232.296
C1orf116	1.10062e-06	3.16611e-05	0.0273301	-5.19337	-36.5897	75.0801	2747.16
PLAC1	1.1149e-06	3.20173e-05	0.135522	-2.8834	-7.37888	10.8804	80.285
JUP	1.11778e-06	3.20455e-05	0.422566	-1.24275	-2.36649	6514.76	15417.1
RNF144B	1.19044e-06	3.40709e-05	0.273334	-1.87126	-3.65852	19.65	71.8901
NRSN2	1.20166e-06	3.42757e-05	0.0218129	-5.51867	-45.8444	6.57722	301.529
CASTOR1	1.22659e-06	3.4869e-05	3.45516	1.78875	3.45516	66.174	19.1522
AC107027.1	1.30332e-06	3.6926e-05	3.39844	1.76487	3.39844	84.0019	24.7178
KRT5	1.31441e-06	3.71777e-05	0.00164998	-9.24333	-606.067	47.1627	28583.8
RNF19B	1.32743e-06	3.74832e-05	2.47366	1.30665	2.47366	1735.54	701.609
HOXD8	1.3384e-06	3.77299e-05	0.278915	-1.8421	-3.58532	18.0271	64.6329
PSG6	1.36859e-06	3.83887e-05	0.0626884	-3.99566	-15.9519	3.14771	50.212
SECTM1	1.42177e-06	3.96826e-05	4.18704	2.06593	4.18704	413.704	98.8058
GBP2	1.47482e-06	4.10955e-05	0.0784008	-3.67299	-12.755	2.8594	36.4716
RIN2	1.49741e-06	4.1656e-05	0.0298475	-5.06624	-33.5036	27.3807	917.353
OXR1	1.53121e-06	4.24566e-05	0.201663	-2.30998	-4.95878	574.373	2848.19
OTOF	1.57802e-06	4.36111e-05	10.5736	3.40239	10.5736	36.4256	3.44497
ZNF8	1.68672e-06	4.65392e-05	0.330523	-1.59718	-3.02551	37.51	113.487
MAFB	1.74978e-06	4.81218e-05	0.111915	-3.15952	-8.93532	8.19216	73.1996
CORO2B	1.79482e-06	4.92002e-05	0.245425	-2.02665	-4.07456	18.0724	73.637
SORCS2	1.80043e-06	4.92739e-05	2.52705	1.33746	2.52705	38.9247	15.4032
CTSS	1.86068e-06	5.05278e-05	0.0127302	-6.29561	-78.5537	4.57126	359.089
NGEF	1.86081e-06	5.05278e-05	3.56149	1.83248	3.56149	290.706	81.6248
MBD6	1.86614e-06	5.05804e-05	0.469168	-1.09182	-2.13143	542.185	1155.63
BAMBI	1.89518e-06	5.11214e-05	0.0901649	-3.47129	-11.0908	222.964	2472.85
PPM1H	1.96372e-06	5.28857e-05	2.63024	1.39519	2.63024	479.377	182.256
RRAGD	2.0828e-06	5.60035e-05	0.375948	-1.4114	-2.65994	313.265	833.268
CHPT1	2.09356e-06	5.62032e-05	0.486781	-1.03866	-2.05431	113.966	234.123
FUT1	2.15146e-06	5.76661e-05	0.297017	-1.75138	-3.36681	304.992	1026.85
ARAF	2.23129e-06	5.94283e-05	0.367534	-1.44405	-2.72084	555.691	1511.94
INTS6L	2.27649e-06	6.05367e-05	0.41119	-1.28212	-2.43196	80.4189	195.576
HSPA1A	2.30938e-06	6.12185e-05	0.0216175	-5.53165	-46.2587	193.129	8933.9
ABLIM2	2.32133e-06	6.14387e-05	0.477471	-1.06652	-2.09437	112.321	235.243
IZUMO1	2.33728e-06	6.17642e-05	0.256837	-1.96108	-3.89352	18.0283	70.1936
MLH3	2.40622e-06	6.34866e-05	0.402108	-1.31435	-2.4869	743.892	1849.98
TAPT1	2.4452e-06	6.44145e-05	0.440772	-1.1819	-2.26875	78.9724	179.168
PIK3R3	2.50672e-06	6.59322e-05	2.85864	1.51533	2.85864	40.1871	14.0581
RUNDC3A	2.52492e-06	6.62045e-05	0.0169157	-5.88549	-59.1166	19.7402	1166.97
LYPD6B	2.54201e-06	6.65494e-05	0.272223	-1.87714	-3.67345	34.1258	125.36
SLFN5	2.55405e-06	6.67611e-05	0.263486	-1.9242	-3.79527	631.109	2395.23
ZNF780B	2.58032e-06	6.73435e-05	0.222053	-2.17103	-4.50344	207.367	933.864
LMO7	2.61475e-06	6.81369e-05	0.153843	-2.70047	-6.50013	167.559	1089.15
WDR72	2.63963e-06	6.86791e-05	0.146376	-2.77225	-6.8317	12.5781	85.9298
LAMA3	2.80633e-06	7.2792e-05	0.0493978	-4.33941	-20.2438	301.16	6096.64
CLDN1	2.85252e-06	7.37636e-05	0.00259932	-8.58765	-384.716	2.14699	825.983
SAT1	2.88088e-06	7.43832e-05	0.171896	-2.54039	-5.81746	2557.01	14875.3
GJB5	2.93046e-06	7.55476e-05	2.40893	1.26839	2.40893	232.845	96.659
TOMM40L	3.12237e-06	8.01283e-05	0.479905	-1.05918	-2.08374	248.58	517.977
NEDD4	3.25196e-06	8.32008e-05	0.289804	-1.78685	-3.45061	288.821	996.607
NOG	3.27174e-06	8.32028e-05	6.13349	2.61671	6.13349	64.0426	10.4414
ANO2	3.31885e-06	8.42738e-05	0.0140612	-6.15213	-71.1176	1.93013	137.266
SLC46A3	3.39146e-06	8.59883e-05	0.234474	-2.0925	-4.26487	7.77171	33.1453
PARP9	3.49053e-06	8.83675e-05	2.55421	1.35288	2.55421	978.366	383.04
PRADC1	3.54267e-06	8.92859e-05	0.350115	-1.5141	-2.85621	79.0553	225.798
VDR	3.68346e-06	9.24204e-05	0.211114	-2.24391	-4.73679	192.336	911.057
THSD1	3.75623e-06	9.4091e-05	0.067602	-3.88679	-14.7925	70.5797	1044.05
ITGA7	3.76119e-06	9.4091e-05	0.489449	-1.03077	-2.04311	146.699	299.723
NEB	3.80248e-06	9.4843e-05	2.67523	1.41966	2.67523	484.338	181.045
BCL2L15	3.80944e-06	9.48764e-05	0.0141315	-6.14495	-70.7641	10.1657	719.367
GNG4	3.94333e-06	9.80663e-05	0.134318	-2.89627	-7.445	50.7679	377.967
SLC9A2	4.07492e-06	0.000101041	0.162407	-2.62231	-6.15736	58.4831	360.101
SLC52A3	4.19379e-06	0.000103836	0.485237	-1.04324	-2.06085	230.761	475.563
CYP3A5	4.29083e-06	0.000106083	0.13431	-2.89637	-7.44549	12.9605	96.497
CCDC168	4.31876e-06	0.000106618	2.12511	1.08754	2.12511	68.3308	32.154
KLK1	4.42695e-06	0.000109129	0.0417145	-4.58331	-23.9725	23.5199	563.831
CDK2AP1	4.64098e-06	0.000114072	2.00492	1.00355	2.00492	888.716	443.267
TLL2	4.69449e-06	0.000115142	0.215779	-2.21237	-4.63437	5.62375	26.0626
ALDH1L2	4.90155e-06	0.000119434	0.154607	-2.69332	-6.46799	25.4992	164.929
ASS1P7	5.27094e-06	0.000127514	0.233985	-2.09551	-4.27377	9.10346	38.9061
CPLX2	5.37445e-06	0.000129832	0.0109777	-6.50928	-91.0934	10.1907	928.303
FIBCD1	5.49263e-06	0.000132498	0.370762	-1.43144	-2.69715	367.611	991.502
LIMS3	5.57052e-06	0.000133994	0.0103723	-6.59113	-96.4111	3.5422	341.508
TIMM9	5.90602e-06	0.000141661	0.397761	-1.33003	-2.51407	57.8547	145.451
MYO1D	6.00252e-06	0.000143567	0.22758	-2.13555	-4.39406	1151.43	5059.45
VSNL1	6.0318e-06	0.000144063	4.72118	2.23915	4.72118	1367.9	289.736
DCAKD	6.10398e-06	0.000145582	2.24389	1.166	2.24389	641.658	285.958
YARS1	6.27914e-06	0.000148918	0.431495	-1.21258	-2.31753	3906.03	9052.33
KDM7A	6.39565e-06	0.000150834	0.331914	-1.59112	-3.01283	506.864	1527.1
ATP8B4	6.54646e-06	0.000154175	0.207424	-2.26935	-4.82104	3.90227	18.813
USP17L2	6.59296e-06	0.000155054	0.216038	-2.21065	-4.62882	7.77616	35.9945
TTPA	6.77356e-06	0.000158419	0.0713723	-3.80849	-14.011	16.9404	237.353
MAST4	6.86346e-06	0.000159857	0.13227	-2.91844	-7.56029	110.3	833.9
PTK6	6.94624e-06	0.00016105	0.0504576	-4.30879	-19.8186	88.7718	1759.34
NMNAT1	6.94761e-06	0.00016105	2.36357	1.24097	2.36357	489.327	207.029
PXK	6.95421e-06	0.00016105	0.498953	-1.00302	-2.0042	176.253	353.245
PAIP2B	6.96239e-06	0.00016105	0.448605	-1.15648	-2.22913	85.3577	190.274
MUC16	7.03111e-06	0.000162418	2.20954	1.14375	2.20954	402.891	182.341
SNHG32	7.07942e-06	0.00016331	0.30675	-1.70486	-3.25998	576.641	1879.84
MGAT4A	7.22805e-06	0.000166284	0.403659	-1.30879	-2.47734	138.94	344.202
NFIB	7.24722e-06	0.000166499	3.4262	1.77661	3.4262	1738.26	507.345
INHBB	7.46378e-06	0.000171009	0.0179577	-5.79926	-55.6866	28.2545	1573.4
REEP2	7.50601e-06	0.000171511	0.338356	-1.56339	-2.95547	31.6838	93.6404
MYOM1	7.72715e-06	0.000176325	8.05117	3.0092	8.05117	485.33	60.2807
MPPE1	7.76649e-06	0.000176984	3.69659	1.8862	3.69659	499.571	135.144
TRPV2	7.8697e-06	0.000179094	0.0606677	-4.04293	-16.4832	24.8055	408.875
JAKMIP3	7.95196e-06	0.00018048	0.0166215	-5.9108	-60.1629	3.26553	196.464
TRIM22	8.14556e-06	0.000184625	11.747	3.55422	11.747	68.636	5.84287
DOCK8	8.25065e-06	0.000186757	0.0869052	-3.52441	-11.5068	4.49178	51.6859
LGALS3	8.51963e-06	0.000192587	0.445001	-1.16812	-2.24718	1222.59	2747.39
NKD2	8.62687e-06	0.000194751	0.141254	-2.82364	-7.07945	130.743	925.589
EGR3	9.05529e-06	0.000202884	0.259123	-1.94829	-3.85917	43.4338	167.618
TTLL11	9.07127e-06	0.000202884	0.358976	-1.47804	-2.78571	104.113	290.029
DPYSL4	9.32118e-06	0.000208198	2.14477	1.10082	2.14477	224.078	104.477
PELI1	9.63769e-06	0.000214446	0.288988	-1.79092	-3.46035	91.9576	318.205
MIR1915HG	9.64935e-06	0.000214446	2.62379	1.39165	2.62379	309.368	117.909
IL20RB	9.66442e-06	0.000214446	0.171118	-2.54693	-5.84391	27.6122	161.363
AL161729.1	9.73709e-06	0.000215735	0.212507	-2.23442	-4.70572	11.7298	55.1972
SLC9A3	9.83593e-06	0.000217395	0.0240617	-5.37712	-41.5599	5.48868	228.109
BHLHE41	9.88985e-06	0.000218301	0.156703	-2.67389	-6.38149	11.6766	74.5141
ENTPD7	1.05406e-05	0.000230855	2.04527	1.03229	2.04527	821.716	401.764
MMP24	1.06151e-05	0.000232185	0.0617604	-4.01717	-16.1916	24.116	390.477
H4C8	1.06983e-05	0.000233701	0.284333	-1.81435	-3.517	535.484	1883.3
KRT80	1.07595e-05	0.000234736	0.0418225	-4.57958	-23.9106	94.3348	2255.6
ARHGAP32	1.07745e-05	0.00023476	0.492795	-1.02094	-2.02924	2473.83	5020
SPOCK2	1.11338e-05	0.000241032	2.75358	1.46131	2.75358	39.3067	14.2747
TNC	1.1222e-05	0.000242343	0.0134185	-6.21963	-74.5239	12.5565	935.756
MPZL2	1.14786e-05	0.000247545	0.106015	-3.23767	-9.43266	150.699	1421.49
CXADR	1.15127e-05	0.000247963	0.364093	-1.45762	-2.74655	244.963	672.802
SQLE	1.1769e-05	0.00025316	0.379322	-1.39851	-2.63629	433.734	1143.45
ZBED2	1.19302e-05	0.000255651	0.0545257	-4.19692	-18.34	65.0186	1192.44
TIGAR	1.19991e-05	0.000256803	2.13423	1.09371	2.13423	177.516	83.1757
FOXO1	1.21747e-05	0.000259573	0.295829	-1.75716	-3.38033	85.1087	287.696
ANK2	1.22596e-05	0.000260725	0.25541	-1.96911	-3.91527	246.466	964.983
TPO	1.26914e-05	0.000268556	0.0770909	-3.69729	-12.9717	2.43501	31.5862
RRNAD1	1.28431e-05	0.000271086	0.473377	-1.07894	-2.11248	140.827	297.494
TLE3	1.28786e-05	0.000271496	0.250182	-1.99895	-3.99709	1010.15	4037.67
AL137782.1	1.31518e-05	0.000276909	0.207511	-2.26874	-4.81903	8.34575	40.2184
HSPA2	1.39455e-05	0.000291441	0.200679	-2.31704	-4.98309	60.7535	302.74
GULP1	1.40584e-05	0.000293288	0.416689	-1.26296	-2.39987	375.405	900.925
SPACA9	1.45046e-05	0.00030126	2.76141	1.46541	2.76141	240.708	87.1685
VOPP1	1.47729e-05	0.000306456	0.267796	-1.90079	-3.73418	147.705	551.557
ANKIB1	1.48714e-05	0.000308092	0.438803	-1.18835	-2.27892	1590.16	3623.85
AL133318.1	1.48882e-05	0.000308092	0.356007	-1.49002	-2.80893	390.742	1097.57
NUBPL	1.49808e-05	0.00030925	2.20603	1.14145	2.20603	146.762	66.5274
ZNF493	1.50199e-05	0.000309678	0.138327	-2.85385	-7.22925	19.1605	138.516
TENM2	1.53557e-05	0.000315831	0.020777	-5.58887	-48.1302	5.2766	253.964
DECR2	1.5392e-05	0.000316192	2.24423	1.16622	2.24423	179.598	80.0265
GPC4	1.59197e-05	0.000325054	3.82315	1.93476	3.82315	1747.74	457.148
TSC22D3	1.7107e-05	0.000345537	0.275426	-1.86026	-3.63074	91.2497	331.304
TJP2	1.8025e-05	0.000361914	0.211233	-2.2431	-4.73412	771.566	3652.68
AMN	1.82558e-05	0.000366113	0.118183	-3.08091	-8.46145	3.31578	28.0563
PIWIL2	1.83645e-05	0.000367857	0.130803	-2.93453	-7.64506	4.46492	34.1346
JPH3	1.85005e-05	0.000370141	0.0607402	-4.0412	-16.4636	23.0355	379.247
HPDL	1.8926e-05	0.000377314	0.246413	-2.02085	-4.05823	27.3315	110.918
TMEM143	1.91959e-05	0.000381792	2.73548	1.45179	2.73548	274.807	100.46
ETV7	1.92981e-05	0.000382984	0.262635	-1.92887	-3.80756	11.8199	45.005
PSG7	1.93011e-05	0.000382984	0.119414	-3.06596	-8.37423	6.84016	57.2811
SERPINA3	1.94733e-05	0.000385945	0.0995587	-3.32831	-10.0443	5.71555	57.4089
NPAS2	2.00232e-05	0.000394529	2.89442	1.53327	2.89442	2860.57	988.306
SYT1	2.05415e-05	0.000403429	0.123648	-3.01569	-8.08748	105.702	854.862
KRT19P1	2.05465e-05	0.000403429	2.23041	1.15731	2.23041	79.8494	35.8003
ITGB8	2.10042e-05	0.000411936	2.48562	1.31361	2.48562	249.653	100.439
OVOL2	2.15452e-05	0.000422056	0.0641167	-3.96316	-15.5966	15.3985	240.163
AMIGO1	2.15893e-05	0.000422429	0.0616414	-4.01996	-16.2229	5.2299	84.844
PHYHIP	2.21733e-05	0.000432354	4.71277	2.23658	4.71277	43.1534	9.15669
NAT8	2.23315e-05	0.000434435	4.27318	2.09531	4.27318	24.6938	5.77879
ITGB6	2.29667e-05	0.000444742	0.0261803	-5.25538	-38.1967	6.72731	256.961
NFKBIZ	2.31858e-05	0.000447959	2.6435	1.40245	2.6435	470.244	177.887
MGAT3	2.35134e-05	0.000452734	0.0270148	-5.21011	-37.0168	6.18318	228.882
CALHM3	2.35722e-05	0.00045335	0.0794172	-3.6544	-12.5917	10.8127	136.151
CYP1A1	2.39352e-05	0.000459284	2.4666	1.30252	2.4666	70.8612	28.7283
KIZ	2.4202e-05	0.00046335	0.122037	-3.03461	-8.19424	275.753	2259.59
PTHLH	2.45521e-05	0.00046952	0.0605485	-4.04576	-16.5157	7.46472	123.285
GPT2	2.48826e-05	0.000474231	0.497811	-1.00633	-2.00879	1054.95	2119.18
HES1	2.52632e-05	0.00048094	0.446535	-1.16315	-2.23946	480.398	1075.83
SMCO2	2.54919e-05	0.000484749	0.0268176	-5.22068	-37.2889	4.58126	170.83
AL445231.1	2.57225e-05	0.000488582	4.67296	2.22434	4.67296	31.4328	6.72654
CD7	2.57984e-05	0.000489474	5.35109	2.41983	5.35109	33.7507	6.30725
MEFV	2.59199e-05	0.000491227	0.0232703	-5.42537	-42.9732	4.98472	214.209
SSTR5	2.61252e-05	0.000492906	2.62267	1.39103	2.62267	324.476	123.72
ALK	2.6245e-05	0.000494613	0.0604498	-4.04812	-16.5427	15.0267	248.582
NDUFV2	2.76622e-05	0.00051728	2.06364	1.04519	2.06364	2055.57	996.092
H4C9	2.83149e-05	0.000528316	0.0502115	-4.31584	-19.9157	17.9732	357.949
DNM3	2.90486e-05	0.000540215	0.2127	-2.23311	-4.70147	75.9683	357.162
TRHR	2.9913e-05	0.000552638	6.88024	2.78246	6.88024	45.1085	6.55623
IRX5	3.03614e-05	0.000559697	0.193237	-2.37156	-5.175	22.7084	117.516
ZHX3	3.06696e-05	0.000564301	0.426171	-1.2305	-2.34648	764.076	1792.89
TES	3.0678e-05	0.000564301	0.400817	-1.31898	-2.4949	2101.62	5243.34
ALPP	3.08742e-05	0.000566676	0.0185387	-5.75332	-53.9413	17.7596	957.975
PKP3	3.09307e-05	0.000567097	0.495582	-1.0128	-2.01783	1423.75	2872.88
ZBTB18	3.12289e-05	0.000571943	3.14247	1.6519	3.14247	1058.95	336.981
CD27-AS1	3.13321e-05	0.000573211	0.388862	-1.36267	-2.57161	19.2545	49.515
RAPGEF4	3.18665e-05	0.000581728	0.100199	-3.31905	-9.98011	19.1568	191.187
LRRN4	3.2555e-05	0.000593014	0.0436038	-4.5194	-22.9338	40.4739	928.22
PDK4	3.26044e-05	0.000593273	0.158821	-2.65453	-6.29641	12.3793	77.9453
SLC1A2	3.35312e-05	0.000608826	0.0280943	-5.15358	-35.5944	2.46824	87.8553
GPR17	3.42712e-05	0.000621594	3.0181	1.59364	3.0181	37.5749	12.4498
TTC9	3.46976e-05	0.000628216	0.24224	-2.04549	-4.12813	40.3394	166.527
DKK1	3.48892e-05	0.00063077	2.7415	1.45497	2.7415	7815.69	2850.88
SPNS2	3.55587e-05	0.000640142	0.12292	-3.0242	-8.13534	65.1756	530.225
GRAP	3.56089e-05	0.000640353	0.0478188	-4.38628	-20.9123	2.35113	49.1675
AL512785.2	3.59737e-05	0.000646226	0.29669	-1.75297	-3.37052	19.6819	66.3383
BIN1	3.85215e-05	0.000688332	2.00157	1.00113	2.00157	886.937	443.121
ZNF785	3.86551e-05	0.00068999	0.0623698	-4.00301	-16.0334	6.7019	107.454
UBL3	3.87145e-05	0.000690164	0.189503	-2.39971	-5.27697	60.6513	320.055
PRR5L	3.87466e-05	0.000690164	0.0262124	-5.25361	-38.1499	7.04589	268.8
PTK2B	3.91918e-05	0.000697358	0.360853	-1.47052	-2.77121	279.876	775.597
AL049873.2	3.92409e-05	0.000697497	0.304091	-1.71742	-3.28849	11.833	38.9126
FOXL2	3.95127e-05	0.000701107	0.0364643	-4.77737	-27.4241	10.3089	282.712
IGFLR1	3.9527e-05	0.000701107	2.65501	1.40872	2.65501	103.93	39.1448
HIVEP2	3.97977e-05	0.000704083	0.309733	-1.6909	-3.22859	1529.58	4938.4
CDYL2	4.00329e-05	0.0007047	0.0214294	-5.54426	-46.6648	2.52539	117.847
LDLRAD2	4.00635e-05	0.0007047	2.59226	1.37421	2.59226	27.9589	10.7855
CACNA2D3	4.14412e-05	0.000725157	0.136719	-2.87071	-7.31426	10.3813	75.9316
CDH1	4.17158e-05	0.000729207	0.395931	-1.33668	-2.52569	1147.77	2898.91
AC241585.1	4.38767e-05	0.000762245	0.321406	-1.63753	-3.11133	32.7384	101.86
PRICKLE1	4.53714e-05	0.000784981	4.9285	2.30115	4.9285	672.548	136.461
YBX2	4.65807e-05	0.000804861	0.105546	-3.24405	-9.47453	16.8914	160.038
LNX1	4.66158e-05	0.000804861	0.0264089	-5.24283	-37.866	4.10806	155.556
SLC43A1	4.81722e-05	0.00082919	0.183454	-2.44651	-5.45096	127.263	693.703
MC1R	4.8401e-05	0.00083228	2.33296	1.22216	2.33296	315.374	135.182
APOBEC3D	4.87318e-05	0.000837116	2.73717	1.45269	2.73717	185.649	67.8252
UNC13D	4.8923e-05	0.000839547	0.112439	-3.15278	-8.89369	187.058	1663.64
SNAI2	4.91067e-05	0.000841843	0.0398314	-4.64995	-25.1058	18.1139	454.764
AGAP10P	4.96461e-05	0.000848507	0.396207	-1.33567	-2.52393	26.0595	65.7723
ANKRD18CP	5.00599e-05	0.000853851	4.91174	2.29623	4.91174	17.0776	3.4769
RUNX2	5.11072e-05	0.000869957	0.0717598	-3.80068	-13.9354	106.751	1487.61
ZNF550	5.11875e-05	0.000870307	0.0278377	-5.16681	-35.9225	1.95404	70.1939
AC023024.2	5.12309e-05	0.000870307	0.346791	-1.52786	-2.88358	18.2892	52.7383
GPAT2	5.14084e-05	0.000872445	0.039908	-4.64718	-25.0576	9.2607	232.051
RHOD	5.17433e-05	0.000875243	0.296344	-1.75466	-3.37446	243.067	820.22
SLC2A3	5.17806e-05	0.000875243	0.0209142	-5.57937	-47.8144	329.662	15762.6
GTDC1	5.39751e-05	0.000907805	0.241547	-2.04963	-4.13999	44.3693	183.688
FBXO2	5.47048e-05	0.00091915	2.54863	1.34972	2.54863	2769.2	1086.54
NGFR	5.4896e-05	0.000921445	0.0531879	-4.23276	-18.8013	425.373	7997.56
MPZL3	5.51256e-05	0.000923485	0.247994	-2.01162	-4.03235	54.0004	217.748
CYB5R2	5.53353e-05	0.000926057	2.52411	1.33577	2.52411	426.482	168.964
CGREF1	5.60925e-05	0.000936873	0.142806	-2.80787	-7.00249	48.0375	336.382
RASGRP3	5.64398e-05	0.000940812	0.0520351	-4.26437	-19.2178	13.7097	263.47
LOXL4	5.65744e-05	0.000942126	0.0915948	-3.44859	-10.9177	44.8839	490.027
PPP2R3B	5.70756e-05	0.0009486	0.311966	-1.68054	-3.20548	222.676	713.783
SLC23A2	5.74993e-05	0.000953766	0.329111	-1.60335	-3.03849	399.128	1212.75
SLIT1	5.75564e-05	0.000953776	0.0379864	-4.71837	-26.3252	35.0548	922.826
ZNF846	5.80038e-05	0.000959306	0.180233	-2.47207	-5.54838	6.39757	35.4961
KIF9	5.81341e-05	0.000960016	2.11176	1.07845	2.11176	276.412	130.892
PRPH	5.85064e-05	0.000964784	0.420431	-1.25006	-2.37851	24.9778	59.41
SMAP2	5.87697e-05	0.00096818	0.498283	-1.00496	-2.00689	366.284	735.093
C17orf97	5.90946e-05	0.000972584	2.75002	1.45944	2.75002	168.714	61.35
LGALS8	6.15464e-05	0.0010051	0.472316	-1.08218	-2.11723	415.553	879.82
ACSL1	6.22205e-05	0.00101466	0.231169	-2.11298	-4.32583	298.7	1292.13
HSPG2	6.33149e-05	0.00102999	2.13704	1.09562	2.13704	10085.8	4719.5
PCDHAC1	6.34135e-05	0.00103061	0.388788	-1.36294	-2.57209	34.7956	89.4975
CCL26	6.36796e-05	0.00103394	4.16226	2.05737	4.16226	25.2463	6.06554
SAP25	6.48082e-05	0.00105024	0.228174	-2.1318	-4.38263	3.82777	16.7757
CORO2A	6.51593e-05	0.00105371	2.11762	1.08244	2.11762	444.006	209.672
PDE4D	6.70828e-05	0.00107882	0.0272439	-5.19792	-36.7054	31.0376	1139.25
CCDC110	6.73853e-05	0.00108265	0.46511	-1.10436	-2.15003	44.8837	96.5013
SKIL	6.80162e-05	0.00109071	0.234259	-2.09383	-4.26879	337.971	1442.72
CPZ	6.80959e-05	0.00109096	0.22163	-2.17377	-4.51202	16.5875	74.8431
PDK1	6.85597e-05	0.00109423	0.43626	-1.19674	-2.29221	245.31	562.302
CLU	6.86821e-05	0.00109474	2.03677	1.02629	2.03677	5415.4	2658.81
SBF2-AS1	6.89362e-05	0.00109713	0.295959	-1.75653	-3.37885	23.2634	78.6036
AXIN2	7.04164e-05	0.00111858	0.0921388	-3.44005	-10.8532	1001.51	10869.5
FHDC1	7.30202e-05	0.00115559	0.185939	-2.4271	-5.3781	148.193	796.997
LIMS2	7.42663e-05	0.00117312	3.06801	1.6173	3.06801	147.161	47.9662
C11orf96	7.45354e-05	0.00117627	0.0325231	-4.94239	-30.7474	3.00587	92.4229
CHMP4C	7.53113e-05	0.00118629	0.321855	-1.63552	-3.10699	254.487	790.69
TCEAL4	7.54192e-05	0.00118689	0.300501	-1.73456	-3.32777	377.212	1255.28
PPP1R3F	7.61199e-05	0.00119568	0.258161	-1.95366	-3.87355	37.694	146.01
STC2	7.65798e-05	0.00120179	0.142145	-2.81456	-7.03505	664.12	4672.12
EHF	7.71932e-05	0.00121029	0.445408	-1.1668	-2.24513	163.285	366.596
SLC7A1	8.15131e-05	0.00127329	0.17731	-2.49565	-5.63983	1909.45	10769
AC027801.3	8.16991e-05	0.00127502	0.381106	-1.39174	-2.62394	25.5525	67.0483
ANK3	8.53575e-05	0.00132599	0.274359	-1.86586	-3.64486	250.616	913.46
SYT12	8.58698e-05	0.0013315	0.157995	-2.66205	-6.32933	8.72791	55.2418
PCSK6	8.69996e-05	0.00134778	0.293917	-1.76652	-3.40232	354.651	1206.64
STAT5B	8.71642e-05	0.00134909	0.202036	-2.30732	-4.94961	150.53	745.067
MICALL1	8.78896e-05	0.00135907	2.13816	1.09637	2.13816	1860.82	870.292
FSTL4	8.80371e-05	0.0013601	0.101485	-3.30067	-9.85372	11.0745	109.125
LONRF3	8.84216e-05	0.0013648	0.179496	-2.47798	-5.57116	262.262	1461.1
TAS1R3	8.92485e-05	0.00137505	0.328027	-1.60811	-3.04853	33.6594	102.612
TC2N	9.02168e-05	0.00138743	0.409647	-1.28755	-2.44113	336.463	821.35
C1GALT1C1L	9.62949e-05	0.00147334	0.108139	-3.20904	-9.24736	4.70314	43.4916
IL6R	9.64087e-05	0.00147334	0.110723	-3.17498	-9.03157	45.7744	413.415
PKP2	9.65e-05	0.00147334	0.299605	-1.73887	-3.33773	972.555	3246.13
INSIG2	9.85326e-05	0.00149688	0.408338	-1.29216	-2.44895	153.258	375.322
STAT5A	9.92343e-05	0.00150554	0.0316678	-4.98084	-31.5778	5.54477	175.092
FASN	9.97609e-05	0.00151082	2.08463	1.05979	2.08463	71213.2	34161.1
NPHS1	0.000102376	0.00154212	0.0925799	-3.43316	-10.8015	24.5661	265.35
SPTBN5	0.00010299	0.00154861	0.149722	-2.73964	-6.67903	57.9036	386.74
MISP	0.000105017	0.00157416	0.267272	-1.90362	-3.74151	934.744	3497.35
SLC7A8	0.000105288	0.00157614	0.0875524	-3.51371	-11.4217	118.376	1352.06
TOM1L2	0.000108034	0.00161439	0.332437	-1.58885	-3.00809	291.311	876.288
GPR143	0.000108451	0.00161919	0.401951	-1.31491	-2.48787	24.11	59.9825
MYO15B	0.000112443	0.00167434	0.216987	-2.20432	-4.60857	191.325	881.737
OFD1P17	0.00011485	0.00170718	2.15717	1.10914	2.15717	40.7829	18.9057
CYP27A1	0.000115366	0.00171184	0.0993576	-3.33123	-10.0647	22.7624	229.095
SAP30	0.000115723	0.00171562	0.464695	-1.10564	-2.15195	32.9577	70.9234
DLL3	0.000116595	0.00172402	0.0298735	-5.06499	-33.4745	2.45425	82.1547
SLC25A4	0.000117463	0.0017338	0.41267	-1.27694	-2.42324	796.717	1930.64
AP3B2	0.000120463	0.00177344	0.0397986	-4.65114	-25.1265	26.9683	677.618
TBX3	0.00012679	0.00185581	0.225859	-2.1465	-4.42753	298.151	1320.07
C6orf226	0.000126828	0.00185581	2.48965	1.31594	2.48965	103.19	41.4476
IGDCC4	0.000129328	0.0018875	0.25937	-1.94692	-3.85549	30.5839	117.916
KIAA0040	0.000130035	0.00189617	3.04493	1.60641	3.04493	2477.01	813.487
NPTXR	0.000130454	0.00190064	2.92818	1.55	2.92818	413.456	141.199
CSF1R	0.000131094	0.00190833	0.15997	-2.64413	-6.25118	1.95427	12.2165
PCDHGC3	0.000132924	0.0019333	0.0853254	-3.55088	-11.7198	62.4992	732.481
DOCK11	0.000137593	0.00199282	0.0774219	-3.69112	-12.9163	44.4865	574.598
NAV2	0.000137607	0.00199282	0.117808	-3.08549	-8.4884	205.173	1741.59
SPTB	0.000139304	0.00201395	0.439626	-1.18565	-2.27466	358.49	815.442
SPNS3	0.000140689	0.00203223	0.0946088	-3.40188	-10.5698	5.85893	61.9279
KLF12	0.000141208	0.00203623	0.414604	-1.27019	-2.41194	131.283	316.646
PCOLCE	0.000141705	0.00203992	2.73545	1.45178	2.73545	152.516	55.7555
COLGALT2	0.000142964	0.00205629	0.039274	-4.67028	-25.4621	4.43436	112.908
TRIM5	0.000145021	0.0020841	3.14954	1.65514	3.14954	1353.06	429.606
ICAM5	0.000145873	0.00209279	2.14046	1.09792	2.14046	1124.83	525.51
B3GALT5	0.000146551	0.00210059	0.0675274	-3.88838	-14.8088	14.6618	217.124
NKD1	0.000146666	0.00210059	0.143852	-2.79734	-6.95158	189.002	1313.87
KLF5	0.000149028	0.00212721	0.202522	-2.30385	-4.93773	2217.06	10947.2
AGMAT	0.000149946	0.0021367	0.0218339	-5.51729	-45.8004	1.88811	86.4759
CD24	0.000150983	0.00214966	0.488595	-1.03329	-2.04668	107.785	220.601
H2BC6	0.000151667	0.0021543	0.123333	-3.01937	-8.10816	26.3336	213.517
NIPAL3	0.000152696	0.00216311	0.499586	-1.00119	-2.00166	183.228	366.76
VGF	0.000153073	0.0021658	0.0618289	-4.01557	-16.1737	264.633	4280.09
B4GALNT3	0.000154666	0.00218372	0.469863	-1.08969	-2.12828	425.071	904.67
HOMER3	0.000156389	0.00220066	3.00426	1.58701	3.00426	1134.83	377.741
OXER1	0.000157279	0.00220949	6.42758	2.68428	6.42758	112.082	17.4377
LIMS4	0.000158041	0.00221836	0.0236208	-5.4038	-42.3356	9.56936	405.125
SLC22A14	0.000159998	0.00224023	3.93886	1.97778	3.93886	33.5211	8.51035
PAX6	0.000160643	0.0022468	0.169182	-2.56335	-5.91079	327.596	1936.35
C1orf56	0.000161237	0.00225198	0.103904	-3.26667	-9.62424	17.5409	168.818
AKTIP	0.000162862	0.0022728	0.430593	-1.2156	-2.32238	98.9018	229.688
FAM126B	0.000164166	0.00228745	0.389379	-1.36075	-2.56819	166.139	426.678
CYBRD1	0.000164387	0.00228841	0.213541	-2.22741	-4.68294	294.204	1377.74
EIF4EBP1	0.000166283	0.00230908	0.390964	-1.35489	-2.55778	1110.98	2841.64
CPT1A	0.000166571	0.00230929	0.470237	-1.08854	-2.12659	1997.07	4246.96
SIRT2	0.000167829	0.00232483	0.401977	-1.31481	-2.4877	141.554	352.144
IFI27L1	0.000168628	0.00233397	2.27572	1.18632	2.27572	101.296	44.5118
MINDY1	0.000169179	0.00233969	0.150962	-2.72774	-6.62418	46.9108	310.746
TNNC1	0.000170895	0.00235763	0.218797	-2.19233	-4.57044	29.4242	134.482
GNAL	0.000171093	0.00235843	2.13958	1.09733	2.13958	658.051	307.561
NUP210L	0.000171569	0.00236307	2.70386	1.43502	2.70386	28.6342	10.5901
SLC47A1	0.00017261	0.00237353	0.174738	-2.51674	-5.72287	4.73336	27.0884
FZD9	0.000173592	0.00238509	2.76097	1.46517	2.76097	82.1251	29.7451
ACTA2	0.00017398	0.0023869	2.42857	1.28011	2.42857	451.382	185.863
C15orf39	0.000174606	0.00239124	0.475501	-1.07248	-2.10304	1292.98	2719.19
SLC7A4	0.000175417	0.0024004	0.0365012	-4.77591	-27.3963	4.56503	125.065
NET1	0.000176741	0.00241655	0.306325	-1.70687	-3.26451	893.479	2916.77
FCGRT	0.000177884	0.00242825	0.0899372	-3.47494	-11.1189	17.4537	194.065
SH3BGRL2	0.000180392	0.00245653	0.186683	-2.42134	-5.35667	81.1086	434.472
ANXA9	0.000181637	0.00246891	0.317446	-1.65542	-3.15014	11.7239	36.9321
CARD6	0.000184504	0.00250042	0.0413235	-4.5969	-24.1993	4.28811	103.769
PPP1R14C	0.000185551	0.00251135	0.426171	-1.2305	-2.34648	62.0101	145.505
PYCARD	0.000185608	0.00251135	0.0874585	-3.51526	-11.434	18.1464	207.486
FOXP1	0.000186133	0.00251645	0.247086	-2.01691	-4.04717	68.9792	279.171
KIAA0895	0.000187284	0.00252797	0.386852	-1.37015	-2.58497	252.561	652.862
MAPK13	0.000188526	0.0025427	0.437015	-1.19425	-2.28825	496.581	1136.3
GOLGA7B	0.000189994	0.00256045	0.0949409	-3.39683	-10.5329	28.2242	297.281
GNMT	0.000190518	0.00256137	2.66308	1.4131	2.66308	24.6579	9.25915
ITGB7	0.000191185	0.0025683	0.13522	-2.88662	-7.39538	29.5364	218.433
ZNF506	0.000192139	0.00257906	0.117688	-3.08696	-8.49705	55.4389	471.067
RIMBP3	0.000194054	0.0026027	2.25049	1.17024	2.25049	170.638	75.8225
CEP19	0.000197266	0.00263509	2.03625	1.02592	2.03625	95.6959	46.9961
ELOA3C	0.000197405	0.00263509	2.37951	1.25066	2.37951	52.2288	21.9494
ARHGEF9	0.000200515	0.00267449	0.202241	-2.30585	-4.94459	72.142	356.713
RNF44	0.000205294	0.00272979	0.430643	-1.21544	-2.32211	422.771	981.72
AC069281.2	0.000205308	0.00272979	0.364386	-1.45646	-2.74434	66.192	181.653
FGD4	0.000209786	0.00277839	0.301823	-1.72823	-3.31321	257.139	851.954
FRY	0.000212391	0.00281069	0.329188	-1.60302	-3.03778	60.8428	184.827
PCDHB14	0.0002147	0.00283679	0.257057	-1.95984	-3.89018	6.92858	26.9534
MBOAT2	0.000216877	0.00286332	0.469249	-1.09157	-2.13106	140.019	298.389
LAMC2	0.000218232	0.00287896	0.175887	-2.50728	-5.68546	930.113	5288.12
ZNF585B	0.000219405	0.00289085	0.0796439	-3.65029	-12.5559	17.4957	219.674
FLRT1	0.000219476	0.00289085	0.421422	-1.24666	-2.37292	128.972	306.04
LCP1	0.000220308	0.00289955	0.0893635	-3.48417	-11.1902	5.23603	58.5925
MRTO4	0.000224621	0.00294984	0.388245	-1.36496	-2.57569	456.636	1176.15
C1orf226	0.000224653	0.00294984	0.415437	-1.2673	-2.4071	99.4332	239.346
RAPH1	0.000237525	0.00310678	0.247777	-2.01289	-4.03589	800.569	3231.01
NEK5	0.000240276	0.00313789	5.88806	2.55779	5.88806	100.617	17.0883
PSAT1	0.000242172	0.00315534	0.354854	-1.4947	-2.81806	1871.44	5273.83
NBR2	0.000242671	0.00315697	0.372017	-1.42656	-2.68805	19.4898	52.3897
PDIA5	0.000243517	0.00316309	2.11816	1.08281	2.11816	1768.2	834.78
AL161772.1	0.00024392	0.00316589	0.265539	-1.913	-3.76592	21.3439	80.3796
ACSL5	0.000248452	0.00322224	0.0742633	-3.75121	-13.4656	379.664	5112.4
CALCOCO1	0.00025432	0.00329329	0.478541	-1.06329	-2.08969	852.139	1780.7
JMJD7	0.000254668	0.00329526	0.473758	-1.07778	-2.11078	41.3086	87.1936
OSBPL1A	0.000255564	0.0033018	0.468503	-1.09387	-2.13446	380.906	813.027
MFSD6	0.000257362	0.00332172	0.29455	-1.76342	-3.39501	568.851	1931.26
NCAPD2	0.000261049	0.00336237	2.67469	1.41937	2.67469	7796.74	2915
PITPNM2	0.000263614	0.00339282	2.29246	1.1969	2.29246	986.073	430.137
IFITM10	0.000265244	0.0034112	0.160202	-2.64203	-6.24211	4.79896	29.9556
OLFM1	0.000266439	0.00342136	0.109329	-3.19325	-9.1467	99.7414	912.305
GGH	0.000269651	0.00345553	0.119257	-3.06785	-8.38525	470.228	3942.97
GAD1	0.000269714	0.00345553	0.279798	-1.83754	-3.574	138.645	495.518
POLE4	0.000271874	0.00347674	0.19889	-2.32996	-5.0279	47.8457	240.563
GMDS	0.000271987	0.00347674	0.381247	-1.3912	-2.62297	254.117	666.543
RAET1G	0.000276077	0.00351837	2.79813	1.48446	2.79813	92.2475	32.9675
CALB2	0.00028161	0.00357561	9.52491	3.25171	9.52491	371.837	39.0384
PDX1	0.000281627	0.00357561	0.171583	-2.54302	-5.8281	19.7103	114.874
DCAF4L1	0.000288818	0.00366415	2.25283	1.17174	2.25283	54.6852	24.274
EPCAM	0.000289707	0.00367049	0.494747	-1.01524	-2.02123	2036.2	4115.64
ADGRE2	0.000290168	0.003673	0.49389	-1.01774	-2.02474	503.839	1020.14
SYP	0.000290932	0.00367826	0.0517389	-4.27261	-19.3278	21.3397	412.45
TTC37	0.00029404	0.00371366	0.388558	-1.3638	-2.57362	981.51	2526.03
RAPGEF3	0.000298155	0.00376001	0.136826	-2.86959	-7.30856	18.7359	136.932
LAMA4	0.000299191	0.00376744	0.0483831	-4.36935	-20.6684	8.09472	167.305
CLEC18B	0.000306091	0.00383716	5.58038	2.48036	5.58038	41.9599	7.51918
AKNAD1	0.000307409	0.00385082	0.0435663	-4.52065	-22.9535	7.58017	173.992
MAOA	0.000308755	0.00386274	0.169973	-2.55663	-5.8833	282.475	1661.89
IRF9	0.000308818	0.00386274	2.57263	1.36324	2.57263	745.653	289.841
AP001066.1	0.000310306	0.00387806	0.137418	-2.86336	-7.27708	1.95833	14.2509
SLC7A7	0.000310502	0.00387806	0.0722231	-3.7914	-13.846	8.27059	114.514
DNAJC15	0.000317182	0.00395769	0.164657	-2.60246	-6.07322	162.357	986.028
ZNF365	0.000327948	0.00407786	0.352794	-1.5031	-2.83452	29.7006	84.187
LARS1	0.00032847	0.00408135	0.488832	-1.03259	-2.04569	3928.58	8036.66
TBX2	0.000334779	0.00415667	0.150699	-2.73026	-6.63573	21.1588	140.404
CYSTM1	0.00033797	0.00419321	0.459177	-1.12288	-2.17781	390.717	850.908
ELF3	0.00034119	0.00422695	0.444814	-1.16873	-2.24813	915.487	2058.13
MCTP1	0.000343193	0.00424553	0.11438	-3.12809	-8.74279	33.3383	291.47
IRF2BPL	0.000347874	0.00429401	3.13948	1.65053	3.13948	8032.9	2558.67
NCR3LG1	0.000348295	0.00429606	0.115142	-3.11851	-8.6849	94.8607	823.856
RIOK3	0.000349528	0.00430812	0.236408	-2.08065	-4.22998	479.715	2029.19
DOK7	0.000353926	0.0043528	0.114911	-3.12142	-8.70241	31.2834	272.242
LRRC37A16P	0.000355948	0.00435862	0.480426	-1.05761	-2.08149	54.401	113.235
IFRD1	0.000356916	0.0043673	0.115953	-3.10839	-8.62422	424.494	3660.93
ZDHHC22	0.000357368	0.00436967	0.0434858	-4.52331	-22.996	4.6615	107.196
ZNF283	0.000359674	0.00439094	0.452968	-1.14252	-2.20766	321.016	708.694
POLR3GP2	0.000359799	0.00439094	3.2999	1.72242	3.2999	15.8219	4.79464
RIPK4	0.000359887	0.00439094	0.445751	-1.16569	-2.2434	649.555	1457.22
ILDR1	0.000360809	0.0043988	0.461497	-1.11561	-2.16686	71.2133	154.309
PDZD2	0.000373887	0.00454532	0.145139	-2.78449	-6.88994	213.398	1470.3
PIGHP1	0.000383044	0.0046533	0.463246	-1.11015	-2.15868	17.5537	37.8927
CRNDE	0.000386023	0.00468442	0.329006	-1.60382	-3.03946	32.2572	98.0445
MYC	0.000387958	0.00470208	0.493174	-1.01983	-2.02768	8322.39	16875.2
AL121753.2	0.000388791	0.00470618	0.296778	-1.75255	-3.36953	14.9929	50.519
NWD1	0.000389086	0.00470632	2.7018	1.43392	2.7018	90.9862	33.6762
MUCL3	0.000389639	0.00470632	4.35104	2.12136	4.35104	21.0692	4.84234
SLC37A2	0.000392263	0.00473125	2.72989	1.44884	2.72989	73.7692	27.0228
AGA	0.00039706	0.00478228	0.49143	-1.02494	-2.03488	67.3207	136.99
WASF3	0.000399489	0.00480811	0.134312	-2.89634	-7.44535	91.726	682.932
SYN1	0.000400803	0.00482048	0.0670118	-3.89944	-14.9227	13.7204	204.746
B3GNT3	0.000402282	0.00483483	0.244987	-2.02922	-4.08185	308.29	1258.39
HSPA6	0.000403141	0.00483826	0.0952827	-3.39164	-10.4951	1.91675	20.1164
ZFP69	0.000405458	0.00485227	0.0371432	-4.75076	-26.9229	1.38933	37.4049
CD163L1	0.000410977	0.0049076	0.238929	-2.06535	-4.18534	124.337	520.392
AC021087.5	0.000411076	0.0049076	2.11806	1.08274	2.11806	257.989	121.804
ZNF385C	0.000411432	0.0049076	0.455144	-1.1356	-2.19711	19.2587	42.3135
TUBA4A	0.000414681	0.00493815	0.149642	-2.74042	-6.68263	904.211	6042.51
CCPG1	0.000430205	0.00509428	0.301771	-1.72847	-3.31377	194.3	643.865
TAF7L	0.000434671	0.00514356	3.51887	1.81511	3.51887	14.8197	4.2115
MTSS1	0.000435189	0.00514607	0.247821	-2.01263	-4.03517	147.772	596.287
AC007405.3	0.000451417	0.00531935	0.186485	-2.42287	-5.36237	6.66385	35.7341
CPEB4	0.000453699	0.00533879	0.138179	-2.85539	-7.23699	200.934	1454.16
SMIM22	0.000456841	0.00536524	0.10521	-3.24865	-9.50478	6.70488	63.7284
CSTA	0.000457079	0.00536524	0.0508661	-4.29715	-19.6595	4.17013	81.9825
AC005899.8	0.000457218	0.00536524	3.66547	1.874	3.66547	20.6239	5.62653
AC098582.1	0.000459387	0.00538321	0.0232735	-5.42517	-42.9673	0.452723	19.4523
CORO1A	0.000461478	0.00540397	0.269001	-1.89432	-3.71746	80.1729	298.04
WNT6	0.000463351	0.00542214	0.127413	-2.97242	-7.84851	47.4099	372.097
ZNF321P	0.000470038	0.00549172	0.448238	-1.15766	-2.23096	18.3086	40.8457
TRABD2A	0.000470823	0.00549435	0.410628	-1.2841	-2.43529	124.301	302.709
FRS3	0.000473708	0.00551852	2.03792	1.0271	2.03792	208.45	102.286
KLK10	0.000473875	0.00551852	0.0909678	-3.4585	-10.9929	281.25	3091.76
RPS20P14	0.000475109	0.00552908	0.222938	-2.16528	-4.48555	20.6789	92.7561
NOL4L	0.000477435	0.0055485	0.25077	-1.99556	-3.98772	221.379	882.798
GPSM2	0.000481695	0.00558211	0.291975	-1.77608	-3.42495	779.464	2669.62
KIAA1549L	0.00048728	0.0056367	2.13137	1.09178	2.13137	69.5081	32.612
TRPV4	0.000487361	0.0056367	0.158425	-2.65813	-6.31215	29.3544	185.29
HSD17B1	0.000494418	0.00571441	0.354574	-1.49584	-2.82028	7.08802	19.9902
PLA2G4D	0.000495847	0.005727	0.0945162	-3.40329	-10.5802	2.21563	23.4418
AJUBA	0.000499424	0.00575258	0.477113	-1.0676	-2.09594	499.618	1047.17
FAM186A	0.000501368	0.00577103	2.76578	1.46769	2.76578	55.5298	20.0774
ZNF8-ERVK3-1	0.000505006	0.00580895	0.465865	-1.10202	-2.14655	116.18	249.387
TPST1	0.000514958	0.00590733	2.28272	1.19075	2.28272	491.434	215.284
IDI2-AS1	0.000516345	0.00591921	2.26989	1.18263	2.26989	170.456	75.0942
E2F7	0.000517852	0.00593247	2.51929	1.33302	2.51929	1426.52	566.236
H2BC10	0.000519425	0.00594645	0.0702988	-3.83036	-14.225	5.96017	84.7834
SLC25A44	0.000524116	0.00599203	0.457113	-1.12938	-2.18764	207.151	453.173
SLC6A20	0.000528023	0.0060213	0.187211	-2.41726	-5.34155	32.7285	174.821
ASS1	0.00053145	0.00604321	0.418384	-1.2571	-2.39015	419.834	1003.47
DNAH12	0.000531456	0.00604321	0.0821053	-3.60638	-12.1795	14.1589	172.448
DEPDC7	0.000533634	0.00606351	0.15446	-2.6947	-6.47417	126.366	818.117
COL5A3	0.000545159	0.00617863	0.0457311	-4.45068	-21.8669	6.08113	132.976
SMPD3	0.000549275	0.00622005	0.190885	-2.38922	-5.23875	13.1541	68.9112
SAMD10	0.000557515	0.00629292	0.125462	-2.99468	-7.97053	16.7557	133.551
CFAP161	0.000559625	0.00630829	0.0971382	-3.36382	-10.2946	3.90846	40.2361
ANKRD20A8P	0.000565795	0.00636935	3.66809	1.87503	3.66809	15.2661	4.16187
AL671762.1	0.000573269	0.00644918	0.472351	-1.08207	-2.11707	1088.37	2304.15
GPAT3	0.00057552	0.00646589	0.307627	-1.70075	-3.25069	302.217	982.414
CCR4	0.000578422	0.00649417	0.0681972	-3.87414	-14.6634	3.23512	47.4377
SLC15A3	0.000579003	0.00649638	3.31307	1.72817	3.31307	16.7209	5.04694
RNF207	0.000589104	0.00659219	2.02045	1.01467	2.02045	763.724	377.998
NOSTRIN	0.000607417	0.0067702	0.149007	-2.74655	-6.7111	11.5648	77.6124
COBL	0.000618867	0.00688418	0.382275	-1.38732	-2.61592	1338.08	3500.31
PLB1	0.000620686	0.00689988	0.083553	-3.58117	-11.9685	14.5625	174.29
CAB39L	0.000625928	0.00694443	0.121237	-3.0441	-8.24833	91.7535	756.814
AHRR	0.000628443	0.00696724	2.19454	1.13392	2.19454	83.204	37.914
PADI2	0.000638818	0.00706424	0.166124	-2.58966	-6.01958	19.1338	115.178
DNAJC1	0.000640945	0.00708312	0.394647	-1.34137	-2.53391	313.216	793.663
AC007292.2	0.000643542	0.00710716	0.418858	-1.25547	-2.38744	28.4566	67.9385
EPHX4	0.00064916	0.00715984	0.348374	-1.52129	-2.87048	29.3394	84.2183
C15orf62	0.000657611	0.00722855	0.144379	-2.79206	-6.9262	33.9848	235.385
OCLN	0.000660947	0.00725195	0.458738	-1.12426	-2.1799	530.651	1156.76
ATP9A	0.000664099	0.00727708	0.492055	-1.02311	-2.03229	1061.38	2157.03
ABHD2	0.000669764	0.00732489	0.189363	-2.40077	-5.28086	502.618	2654.25
CISH	0.000674306	0.00736027	2.52142	1.33424	2.52142	159.74	63.3532
CEP164P1	0.000690474	0.00751731	0.369339	-1.43698	-2.70754	14.8715	40.2651
CKAP4	0.000693855	0.00754439	2.0387	1.02765	2.0387	3548.92	1740.78
DGKH	0.000716521	0.0077327	0.219863	-2.18532	-4.54829	595.654	2709.21
ESYT3	0.000716752	0.0077327	0.42929	-1.21997	-2.32943	33.945	79.0723
PRSS22	0.000726951	0.00782863	0.345454	-1.53343	-2.89474	87.012	251.877
ROCK1P1	0.000731363	0.00786611	3.43804	1.78159	3.43804	31.3151	9.10841
HCFC1R1	0.000737316	0.00792005	2.70831	1.43739	2.70831	882.027	325.674
AGAP12P	0.000741551	0.00795542	0.174478	-2.51888	-5.73137	27.2857	156.384
DNAH17	0.000744211	0.00797265	0.297984	-1.74669	-3.35589	139.897	469.48
SH3TC1	0.000744686	0.00797265	0.3436	-1.5412	-2.91036	236.199	687.425
AC073896.1	0.000745045	0.00797265	0.346488	-1.52912	-2.8861	75.7317	218.569
NR5A2	0.000746843	0.00798682	3.21029	1.6827	3.21029	102.645	31.9737
VAMP5	0.000749622	0.00801147	0.144282	-2.79304	-6.93088	10.832	75.0754
CDX2	0.000761235	0.00812016	0.292229	-1.77483	-3.42198	215.704	738.134
TMEM45A	0.00076796	0.00818141	2.03233	1.02313	2.03233	101.681	50.0319
CHN2	0.000776824	0.00824588	0.462576	-1.11224	-2.16181	32.7644	70.8304
SORT1	0.000776927	0.00824588	0.439081	-1.18744	-2.27748	809.522	1843.67
TAGLN2P1	0.000782019	0.00828952	0.412884	-1.27619	-2.42199	71.6502	173.536
GRIP2	0.000787667	0.00833666	0.1987	-2.33133	-5.0327	24.5359	123.482
PDGFRB	0.000789358	0.00834634	0.12319	-3.02104	-8.11751	4.13223	33.5434
BEST1	0.000793666	0.00837616	0.202906	-2.30111	-4.92838	164.315	809.809
ABCC3	0.000798596	0.00841766	0.389244	-1.36125	-2.56908	672.291	1727.17
ZNF441	0.000801141	0.00843536	0.185944	-2.42706	-5.37797	13.4045	72.0888
HAP1	0.000803924	0.00845798	0.337292	-1.56793	-2.96479	91.857	272.336
EDARADD	0.000806858	0.00847356	0.127648	-2.96976	-7.83405	33.944	265.919
SFRP5	0.000807194	0.00847356	0.137309	-2.8645	-7.28284	26.5503	193.362
DMBT1	0.000807412	0.00847356	3.06295	1.61492	3.06295	30.3966	9.92398
RAB24	0.000818433	0.00856792	0.45832	-1.12557	-2.18188	66.7021	145.536
CRYBG1	0.000822322	0.0086033	0.331736	-1.59189	-3.01445	359.746	1084.44
F10	0.000825528	0.00862631	0.334117	-1.58157	-2.99296	19.5547	58.5265
ZDHHC9	0.000831271	0.00867007	0.209399	-2.25568	-4.77558	517.486	2471.29
IDI1	0.000832147	0.00867385	2.14667	1.1021	2.14667	790.549	368.267
TMEM171	0.000833904	0.0086868	2.73022	1.44902	2.73022	164.478	60.2435
ZNF618	0.000836648	0.00870144	3.13796	1.64983	3.13796	1803.93	574.874
FNIP1	0.000838828	0.00871122	0.362158	-1.46531	-2.76123	1029.85	2843.64
UPK3BL1	0.000840915	0.00872217	0.241218	-2.05159	-4.14562	204.485	847.717
TRPM8	0.000845253	0.00876178	5.29949	2.40585	5.29949	26.0982	4.92467
MYO18B	0.000855236	0.00884354	0.164324	-2.60539	-6.08556	4.68704	28.5233
CAPN8	0.000859221	0.0088614	0.0676842	-3.88504	-14.7745	5.00673	73.9718
ARL17A	0.000860111	0.0088614	0.370237	-1.43348	-2.70098	395.58	1068.45
IRAK2	0.000867541	0.00892161	3.47256	1.796	3.47256	319.537	92.0176
SLC1A5	0.000869928	0.00894072	0.234407	-2.09291	-4.26609	4397.69	18760.9
UPP1	0.00087353	0.00897228	0.098236	-3.3476	-10.1796	248.325	2527.84
FTH1P7	0.00087542	0.00898076	0.139014	-2.84669	-7.1935	18.8248	135.416
LIMD1-AS1	0.000876529	0.00898669	2.14277	1.09948	2.14277	50.9528	23.7789
AFG3L2P1	0.000879482	0.00901149	2.14167	1.09873	2.14167	50.435	23.5494
UBA2	0.000880851	0.00902005	0.488059	-1.03487	-2.04893	1775.31	3637.49
KRTAP4-7	0.000882278	0.00902918	4.09275	2.03307	4.09275	36.9847	9.03664
RNF39	0.000883483	0.00903604	0.470957	-1.08633	-2.12333	37.1814	78.9486
MOSPD1	0.000900745	0.00920112	0.272655	-1.87485	-3.66764	320.887	1176.9
CPA4	0.000901258	0.00920112	5.55249	2.47314	5.55249	349.179	62.8869
SLC16A4	0.000905003	0.00923377	0.169602	-2.55978	-5.89616	24.6806	145.521
LAMTOR3	0.000909157	0.00927055	0.414166	-1.27172	-2.41449	70.9421	171.289
TMEM98	0.000920295	0.00937846	0.29326	-1.76975	-3.40994	68.8051	234.621
TUFT1	0.00093211	0.00947598	0.339826	-1.55713	-2.94268	182.688	537.593
PITX1	0.00093344	0.0094838	0.283144	-1.82039	-3.53178	621.101	2193.59
CDC42EP5	0.00094613	0.00959541	0.170131	-2.55528	-5.87783	6.04459	35.5291
TM2D2	0.000967419	0.00978194	2.13136	1.09178	2.13136	596.493	279.865
TAPBPL	0.000973709	0.00983376	0.157663	-2.66508	-6.34263	31.3949	199.126
CCDC171	0.0009796	0.00986964	2.77855	1.47433	2.77855	323.811	116.54
FOXP2	0.000984993	0.00991215	0.0810744	-3.62461	-12.3343	4.86086	59.9555
APOBEC3H	0.000992974	0.00998057	2.81867	1.49501	2.81867	43.8197	15.5463
KLK11	0.000997382	0.0100097	0.210394	-2.24884	-4.753	3.86236	18.3578
GARS1	0.00099765	0.0100097	0.404364	-1.30627	-2.47302	5269.94	13032.7
VIM	0.0010039	0.0100664	0.0459551	-4.44363	-21.7604	271.086	5898.93
NTF3	0.00101153	0.0101238	0.25182	-1.98953	-3.97109	9.68697	38.4678
UPK1A	0.00102126	0.0101921	4.69417	2.23087	4.69417	17.4779	3.72333
GCAT	0.00102288	0.0102022	3.28659	1.71659	3.28659	791.331	240.775
GALNT7	0.00102744	0.0102357	0.460811	-1.11775	-2.17009	512.477	1112.12
MYORG	0.00102847	0.0102399	0.421762	-1.2455	-2.37101	639.233	1515.63
FIGNL1	0.00104228	0.0103356	0.353418	-1.50055	-2.82951	675.475	1911.27
IRS2	0.00104237	0.0103356	0.267937	-1.90004	-3.73223	562.497	2099.37
GRIK5	0.00104955	0.0103946	2.35308	1.23455	2.35308	69.8058	29.6657
C5orf66	0.00105025	0.0103953	0.30747	-1.70148	-3.25235	31.3922	102.098
FLNB	0.00105311	0.0104176	0.293056	-1.77075	-3.41232	13069	44595.7
EEPD1	0.00105622	0.0104393	0.40959	-1.28775	-2.44146	190.266	464.526
RBM39	0.00105765	0.0104441	0.49107	-1.026	-2.03637	2532.56	5157.24
FBXO6	0.00108009	0.0106176	2.93416	1.55295	2.93416	517.424	176.345
STAP2	0.00108512	0.0106593	0.129985	-2.94358	-7.6932	41.7324	321.056
ISL2	0.00108625	0.0106642	0.425258	-1.23359	-2.35151	122.965	289.153
PNPLA7	0.00109643	0.0107516	0.188356	-2.40847	-5.3091	74.3807	394.895
RIOX1	0.00109956	0.010776	0.27558	-1.85946	-3.62871	278.373	1010.14
AC105105.1	0.00110791	0.0108453	0.240837	-2.05387	-4.15218	3.25549	13.5174
MAPK8IP2	0.00110907	0.0108455	0.294304	-1.76462	-3.39785	113.005	383.973
NCOR1	0.00110922	0.0108455	0.454314	-1.13824	-2.20112	3259.39	7174.32
FBXL19	0.00110987	0.0108456	2.04746	1.03383	2.04746	1583.58	773.435
SLC38A1	0.00111121	0.0108524	0.411794	-1.28	-2.4284	2289.34	5559.42
MB21D2	0.001138	0.0110884	2.37374	1.24716	2.37374	794.322	334.629
SAMD9	0.00114023	0.0111038	3.1086	1.63626	3.1086	1234.06	396.984
CPQ	0.00114589	0.011146	0.0703815	-3.82866	-14.2083	2.74155	38.9527
APBA2	0.00115064	0.0111665	0.323246	-1.6293	-3.09362	6.39713	19.7903
AC004967.2	0.00115448	0.0111909	0.197853	-2.3375	-5.05425	25.4237	128.498
PCSK9	0.00116147	0.0112522	4.05385	2.01929	4.05385	3488.43	860.521
RIMKLB	0.00119004	0.0115092	0.051873	-4.26887	-19.2778	23.3796	450.708
NACAD	0.00119315	0.0115326	0.0858884	-3.54139	-11.643	10.4079	121.179
SF3B6	0.00121387	0.0117062	0.494351	-1.01639	-2.02285	1273.8	2576.71
SORBS1	0.00122174	0.0117752	0.189359	-2.4008	-5.28096	215.301	1137
S100A5	0.00122597	0.0118094	2.44074	1.28732	2.44074	51.513	21.1055
DNAI4	0.00123881	0.0119126	2.31494	1.21097	2.31494	102.033	44.076
P3R3URF-PIK3R3	0.00124537	0.0119621	2.07773	1.05501	2.07773	29.6929	14.291
FEZ1	0.00125508	0.0120416	0.267348	-1.90321	-3.74044	10.9813	41.0747
SPDYE2	0.00125693	0.0120525	0.302669	-1.72418	-3.30393	128.461	424.427
CSRNP1	0.00126472	0.0121127	0.495307	-1.0136	-2.01895	253.291	511.382
L1CAM	0.00126535	0.0121127	0.124448	-3.00638	-8.03546	1447.01	11627.4
ELOA	0.00127809	0.0122138	0.475372	-1.07287	-2.10362	1546.91	3254.1
FOXO3B	0.00128727	0.0122876	0.474562	-1.07533	-2.10721	274.899	579.269
AC016074.2	0.0012883	0.0122905	0.287548	-1.79813	-3.47769	5.26764	18.3192
FKBP11	0.0012903	0.0123027	0.320051	-1.64363	-3.12451	340.504	1063.91
OGFRL1	0.0013107	0.012469	4.00184	2.00066	4.00184	758.845	189.624
ALPL	0.0013128	0.012482	0.230952	-2.11434	-4.32991	5.32231	23.0451
GAS2L1	0.00131977	0.0125292	2.17414	1.12044	2.17414	988.32	454.58
ZNF274	0.00132057	0.0125292	0.292026	-1.77583	-3.42435	334.631	1145.89
CACNA1I	0.0013216	0.0125292	3.25111	1.70093	3.25111	49.7721	15.3092
ABCC6	0.00134469	0.0127064	0.134015	-2.89954	-7.46187	5.0081	37.3698
RASD1	0.00137471	0.0129717	0.280122	-1.83587	-3.56987	23.2397	82.9628
FUT3	0.00137553	0.0129717	0.0715386	-3.80513	-13.9785	5.48952	76.735
QDPR	0.00137583	0.0129717	0.416054	-1.26516	-2.40353	364.003	874.893
FTH1	0.0014022	0.0131998	0.168246	-2.57135	-5.94366	3804.68	22613.8
DDIT3	0.00141098	0.0132375	0.292238	-1.77478	-3.42186	171.725	587.619
RUNDC3B	0.00141321	0.0132501	0.354455	-1.49633	-2.82124	37.5555	105.953
CASP10	0.00142749	0.0133648	0.247807	-2.01271	-4.0354	20.7321	83.6623
PTPRN2	0.00142782	0.0133648	0.222071	-2.1709	-4.50306	91.8923	413.796
AC104581.4	0.00143379	0.0133984	0.430081	-1.21732	-2.32514	10.5756	24.5898
IL11	0.00144084	0.0134569	0.164111	-2.60725	-6.09343	13.0021	79.2271
BTN3A3	0.00144879	0.0135161	2.43522	1.28405	2.43522	224.137	92.0395
LY6G6C	0.00145717	0.0135793	0.0788847	-3.66411	-12.6767	3.33009	42.2147
KCNAB3	0.00145955	0.013594	0.318565	-1.65034	-3.13908	14.2813	44.8301
GPX3	0.00146765	0.0136544	0.135532	-2.88329	-7.37832	13.4677	99.3688
PRMT3	0.00147853	0.0137254	0.320727	-1.64058	-3.11791	371.545	1158.44
NPAS1	0.00148125	0.0137355	0.494599	-1.01567	-2.02184	30.1758	61.0106
SNAP25	0.00148335	0.0137474	0.126475	-2.98307	-7.90669	5.47947	43.3244
CARMIL3	0.00149251	0.0138171	2.16533	1.11459	2.16533	67.477	31.1624
SLC48A1	0.00149922	0.0138717	0.185745	-2.4286	-5.38372	72.5741	390.719
PDE8B	0.00150048	0.0138757	0.290334	-1.78421	-3.44431	3.78168	13.0253
MT1P3	0.00151072	0.0139414	3.15064	1.65565	3.15064	120.066	38.1085
FTH1P23	0.00151196	0.0139437	0.167401	-2.57862	-5.97367	6.0139	35.9251
ABCG2	0.00151682	0.0139733	2.65597	1.40924	2.65597	59.2815	22.3201
OGT	0.00152012	0.013996	0.414643	-1.27006	-2.41171	8606.42	20756.2
AC106760.2	0.00152752	0.0140565	2.22333	1.15272	2.22333	29.8713	13.4354
PBX1	0.00152964	0.0140683	0.0588423	-4.087	-16.9946	15.5106	263.596
TFCP2L1	0.00153143	0.0140771	0.455029	-1.13597	-2.19766	209.341	460.06
NR1I3	0.00153868	0.0141285	0.419364	-1.25372	-2.38456	8.60221	20.5125
LRCH4	0.00154062	0.0141386	0.448754	-1.156	-2.22839	698.024	1555.47
HNRNPA1P26	0.00154534	0.0141741	0.328676	-1.60526	-3.04251	6.09956	18.558
MITF	0.00155465	0.014244	0.158975	-2.65313	-6.2903	51.7428	325.478
NXPE3	0.00155556	0.0142446	2.09891	1.06964	2.09891	318.543	151.766
MTMR1	0.00156388	0.0143053	0.396593	-1.33427	-2.52148	358.965	905.121
INPP1	0.0015671	0.0143271	0.403281	-1.31014	-2.47966	388.415	963.138
RN7SL3	0.00157036	0.0143491	0.415735	-1.26626	-2.40538	39.8086	95.7548
LRRC34	0.00157169	0.0143534	0.0762478	-3.71316	-13.1151	4.75591	62.3744
AHNAK	0.00158044	0.0144177	0.430615	-1.21553	-2.32226	92358.8	214481
MRPS6	0.00158433	0.0144377	0.170177	-2.55489	-5.87624	513.114	3015.18
PCDH1	0.00159132	0.0144702	0.432645	-1.20875	-2.31137	2472.37	5714.54
TRIM2	0.00159454	0.0144838	0.244994	-2.02918	-4.08173	1858.43	7585.61
HERC5	0.00162905	0.0147496	14.0415	3.81162	14.0415	3451.03	245.774
KRT18P31	0.00165355	0.0149634	2.64154	1.40138	2.64154	18.883	7.14848
AC098591.2	0.00165633	0.0149806	2.80993	1.49054	2.80993	21.1389	7.52292
ZAP70	0.00166214	0.0150251	0.0893132	-3.48498	-11.1966	4.91787	55.0632
MAPRE2	0.00167026	0.0150824	2.26108	1.17701	2.26108	577.525	255.42
RNASEK-C17orf49	0.00170498	0.0153303	0.215251	-2.21591	-4.64574	15.8979	73.8573
SV2A	0.00171686	0.0153971	0.0816453	-3.61449	-12.2481	5.11613	62.6629
AP001793.1	0.00171704	0.0153971	2.81091	1.49104	2.81091	15.7614	5.60722
FTH1P10	0.00172372	0.0154249	0.176164	-2.50501	-5.67654	60.0892	341.099
PTCH1	0.00172949	0.0154555	0.258663	-1.95086	-3.86604	900.106	3479.84
NDRG4	0.00173735	0.0155057	2.23612	1.161	2.23612	279.909	125.176
ADRA2C	0.00174446	0.0155527	0.380316	-1.39473	-2.62939	1657.49	4358.18
TMEM19	0.00175259	0.015617	2.04149	1.02962	2.04149	233.524	114.389
SPATA6L	0.00176483	0.0157178	0.323187	-1.62956	-3.09419	14.302	44.2531
CCDC120	0.00176803	0.015738	0.332506	-1.58855	-3.00747	210.66	633.554
ZNF703	0.00178178	0.0158354	0.203956	-2.29367	-4.90302	169.364	830.395
YIPF4	0.00178475	0.0158534	0.459835	-1.12081	-2.17469	137.222	298.417
MPP7	0.00178632	0.015859	0.106566	-3.23019	-9.3839	158.645	1488.7
CATSPERZ	0.00178859	0.0158625	0.202445	-2.3044	-4.93962	6.54704	32.3399
WWC1	0.00181207	0.0160539	0.354938	-1.49436	-2.8174	1839.01	5181.23
HSD3BP5	0.00182486	0.0161487	0.103198	-3.27652	-9.69013	3.91623	37.9488
CLTB	0.00183988	0.0162406	0.250419	-1.99758	-3.99331	378.96	1513.31
PPIAP43	0.00184288	0.0162416	0.471763	-1.08387	-2.11971	31.9118	67.6438
GET4	0.00187083	0.0164622	0.238794	-2.06616	-4.18771	632.384	2648.24
RPA4	0.00187719	0.0164837	0.216551	-2.20722	-4.61786	22.4872	103.843
DMGDH	0.00187991	0.0164905	2.10401	1.07314	2.10401	69.6367	33.0971
ZSWIM3	0.00189487	0.0166035	0.218687	-2.19306	-4.57275	95.3241	435.893
RFXAP	0.0018961	0.0166035	0.306753	-1.70485	-3.25995	63.4455	206.829
AC025259.2	0.00192173	0.0167702	0.272395	-1.87623	-3.67114	6.2879	23.0837
RNF113A	0.00194499	0.0169469	0.210025	-2.25137	-4.76134	284.73	1355.7
CABYR	0.00194678	0.0169537	0.210753	-2.24637	-4.74489	72.6707	344.814
TAF7	0.00196847	0.0170869	0.435756	-1.19841	-2.29486	1229.82	2822.27
HYDIN	0.00199731	0.0173032	0.247136	-2.01662	-4.04636	3.28451	13.2903
MGAT5	0.00200452	0.0173477	0.236364	-2.08092	-4.23076	1107.66	4686.25
ATP6V1B2	0.0020143	0.0173982	0.310412	-1.68774	-3.22152	1112.53	3584.04
NT5DC4	0.00201567	0.0174011	0.0801127	-3.64183	-12.4824	6.14028	76.6455
SPDYE2B	0.00201671	0.0174012	0.32653	-1.61471	-3.06251	77.5196	237.404
AC005332.6	0.00202059	0.0174258	0.444135	-1.17093	-2.25157	80.1486	180.46
STX11	0.00204305	0.0175679	0.176499	-2.50227	-5.66576	27.5097	155.863
PRKD3	0.00204331	0.0175679	0.260385	-1.94128	-3.84047	665.114	2554.35
TAGLN2	0.00206133	0.0176958	0.427262	-1.22681	-2.34049	1698.43	3975.14
BCL7C	0.00206276	0.0176991	2.07953	1.05626	2.07953	564.456	271.434
KDM5C	0.00207076	0.0177587	0.475101	-1.07369	-2.10482	4661.54	9811.69
NAT8B	0.00209835	0.0179525	4.39992	2.13748	4.39992	16.8382	3.82694
STEAP1	0.00209854	0.0179525	0.193222	-2.37167	-5.1754	314.033	1625.25
ZNF575	0.00210121	0.0179581	2.25679	1.17427	2.25679	43.6292	19.3324
SALL4	0.00210948	0.0180084	0.363487	-1.46002	-2.75113	102.222	281.227
PRELID3A	0.00211206	0.0180214	2.12299	1.0861	2.12299	191.072	90.0012
TRIM16	0.00211588	0.0180448	0.281645	-1.82805	-3.55057	1106.1	3927.29
CD14	0.00213853	0.0181936	0.350958	-1.51063	-2.84934	7.13719	20.3363
CPNE9	0.00213871	0.0181936	0.142222	-2.81379	-7.03127	4.61785	32.4694
APBB1	0.00214749	0.0182591	0.439118	-1.18732	-2.27729	119.102	271.231
PPP1R15A	0.00216455	0.0183508	0.175514	-2.51034	-5.69755	1473.32	8394.35
PCDHB13	0.0021648	0.0183508	0.224322	-2.15636	-4.45789	7.76694	34.6241
CAPNS2	0.00217354	0.0183972	0.286013	-1.80585	-3.49635	7.77128	27.1711
DHDDS-AS1	0.00218898	0.0184988	0.232093	-2.10723	-4.30862	3.30209	14.2275
RAB9B	0.00218992	0.0184988	0.196168	-2.34984	-5.09768	3.36448	17.151
SKP2	0.00219373	0.0185124	2.89083	1.53148	2.89083	1836.07	635.134
KCNQ1OT1	0.00220682	0.0185857	0.436077	-1.19735	-2.29317	41.3744	94.8787
CASD1	0.00221183	0.018611	0.251233	-1.9929	-3.98037	93.6205	372.644
MAPKBP1	0.00221395	0.0186122	2.1319	1.09214	2.1319	1147.17	538.098
SBDS	0.00221525	0.0186122	0.210333	-2.24925	-4.75436	1019.88	4848.87
OPLAH	0.00223446	0.0187251	3.03772	1.60299	3.03772	1397.81	460.151
SLC3A2	0.00226362	0.018941	0.367374	-1.44468	-2.72202	4385.6	11937.7
TGFB2	0.00226471	0.018941	0.340039	-1.55623	-2.94084	21.2937	62.6214
HSP90AB2P	0.00228311	0.0190572	2.55629	1.35405	2.55629	30.4725	11.9206
CYP2J2	0.0022853	0.019066	0.259912	-1.9439	-3.84745	53.4216	205.537
GM2A	0.00229417	0.0191116	2.64709	1.40441	2.64709	927.553	350.404
ZMYM2	0.00231837	0.0192942	0.418611	-1.25632	-2.38885	1875.49	4480.27
ISM1	0.00233002	0.0193646	0.125648	-2.99254	-7.95874	54.4699	433.512
DIRAS3	0.00233027	0.0193646	0.235596	-2.08561	-4.24455	9.32146	39.5654
IL23A	0.00234495	0.019477	0.0673042	-3.89316	-14.8579	15.9716	237.305
AC139530.2	0.00237099	0.0196542	3.69749	1.88654	3.69749	285.382	77.1827
SLC35G2	0.00237131	0.0196542	0.206184	-2.278	-4.85004	141.929	688.36
H2AJ	0.00237309	0.0196542	0.249805	-2.00113	-4.00313	299.968	1200.81
CHN1	0.00238384	0.0197028	0.185725	-2.42876	-5.38431	90.0152	484.67
CCDC122	0.00238739	0.0197132	0.384653	-1.37837	-2.59975	31.5796	82.0989
PCSK5	0.00240053	0.019812	0.35502	-1.49403	-2.81674	305.768	861.269
COL16A1	0.0024138	0.0198923	0.159721	-2.64637	-6.2609	52.5013	328.705
AQP1	0.00243346	0.020025	2.1628	1.1129	2.1628	27.3614	12.6509
FAM200A	0.00244068	0.0200649	0.437708	-1.19196	-2.28463	198.28	452.996
ADAP1	0.0024513	0.0201326	0.351188	-1.50968	-2.84747	200.927	572.135
CDC42EP3	0.00246022	0.0201934	0.291348	-1.77919	-3.43232	702.083	2409.78
CLDN15	0.00246109	0.0201934	0.471406	-1.08496	-2.12131	197.393	418.733
LRCH1	0.002463	0.0201993	0.240036	-2.05868	-4.16604	523.791	2182.14
GSTA4	0.00247086	0.0202441	0.304662	-1.71472	-3.28232	9.63518	31.6258
ATG2B	0.00247756	0.0202792	0.422825	-1.24187	-2.36504	638.978	1511.21
ASB2	0.00248677	0.0203448	0.0746677	-3.74337	-13.3927	9.47274	126.865
EEF1AKMT3	0.00249713	0.0204196	0.358215	-1.4811	-2.79162	72.6159	202.716
SCG5	0.00250138	0.0204385	3.4583	1.79006	3.4583	17.1187	4.95003
PLAG1	0.00250509	0.0204452	0.2678	-1.90077	-3.73413	20.1778	75.3466
C9orf116	0.0025051	0.0204452	2.52861	1.33834	2.52861	168.792	66.7531
DLEC1	0.00250706	0.0204513	0.449774	-1.15273	-2.22334	24.8749	55.3054
COL5A1	0.00254542	0.0206743	2.97882	1.57474	2.97882	32.4918	10.9076
CD70	0.00255709	0.0207444	0.319564	-1.64582	-3.12926	27.8206	87.0579
ZBTB46	0.00255773	0.0207444	0.387605	-1.36734	-2.57994	362.477	935.171
AC022144.1	0.00257629	0.0208649	0.157194	-2.66938	-6.36156	4.01685	25.5535
RNF24	0.00258182	0.0208838	0.441056	-1.18097	-2.26728	43.1288	97.7853
MFSD1	0.00260462	0.0210338	0.319677	-1.64531	-3.12815	292.169	913.95
FBXO44	0.00262567	0.0211633	2.09351	1.06592	2.09351	1070.56	511.371
METRN	0.00263944	0.0212439	2.22571	1.15427	2.22571	837.718	376.383
CREBL2	0.00264601	0.0212866	0.406206	-1.29972	-2.4618	44.8646	110.448
IMPDH1P5	0.00266057	0.0213935	3.09984	1.6322	3.09984	25.3362	8.17339
CEP295NL	0.00267031	0.0214412	0.402328	-1.31356	-2.48554	134.815	335.088
ZFP3	0.00269662	0.0216113	0.0737168	-3.76186	-13.5654	3.72206	50.4913
HEY2	0.00270515	0.0216489	0.0592537	-4.07695	-16.8766	13.2573	223.738
NKX2-1	0.00271329	0.0216934	0.247586	-2.014	-4.03899	8.9604	36.191
LAMB3	0.00271746	0.0217062	0.25841	-1.95226	-3.86981	1772.45	6859.07
PERP	0.00272673	0.0217392	0.319496	-1.64613	-3.12993	2931.91	9176.68
KRT8P12	0.00274837	0.0218807	0.109731	-3.18796	-9.11323	4.0976	37.3424
TMEM198	0.00275164	0.0218964	0.144161	-2.79424	-6.93667	70.7833	491
DNAH2	0.00275771	0.021924	0.297745	-1.74785	-3.35858	29.2321	98.1785
CEBPG	0.00276764	0.0219654	0.425308	-1.23342	-2.35124	587.204	1380.66
TMSB15B	0.00276811	0.0219654	0.282465	-1.82386	-3.54027	3.61917	12.8128
COLEC11	0.00282059	0.0223294	0.0895614	-3.48098	-11.1655	4.89173	54.6187
CCNE1	0.00282195	0.0223296	2.57775	1.36611	2.57775	793.507	307.829
AGFG2	0.0028382	0.0224267	0.35947	-1.47606	-2.78187	138.333	384.825
MRPS31	0.0028414	0.0224415	0.415888	-1.26573	-2.40449	572.502	1376.58
TXLNG	0.00285389	0.0225296	0.456195	-1.13228	-2.19204	405.859	889.661
GSAP	0.00287943	0.02271	0.206969	-2.27251	-4.83163	10.7844	52.1062
H4-16	0.0028924	0.0228016	0.485224	-1.04328	-2.0609	716.655	1476.96
SRPK3	0.00289417	0.0228049	0.338891	-1.56111	-2.9508	12.4515	36.7419
UCN	0.00289839	0.0228169	0.385857	-1.37386	-2.59163	24.7868	64.2382
LTN1	0.00291127	0.0229076	0.292566	-1.77317	-3.41803	512.899	1753.1
NAMPTP1	0.00292004	0.0229611	0.266712	-1.90665	-3.74937	366.364	1373.63
THAP10	0.00292617	0.022982	0.347165	-1.52631	-2.88048	31.9384	91.9978
RTN4RL1	0.00296259	0.0232141	3.66871	1.87527	3.66871	321.84	87.7257
AC092119.3	0.00296515	0.0232233	3.25466	1.70251	3.25466	12.3428	3.79236
RPP30	0.00298771	0.0233667	0.466393	-1.10038	-2.14412	230.7	494.646
RRP8	0.00298832	0.0233667	0.492776	-1.021	-2.02932	357.612	725.71
TMSB4X	0.00298899	0.0233667	0.484062	-1.04674	-2.06585	534.498	1104.19
DDX60	0.00299579	0.0233982	4.8141	2.26727	4.8141	799.405	166.055
DYNC2H1	0.00303504	0.023661	0.346628	-1.52854	-2.88494	118.137	340.817
CEL	0.00304177	0.0236916	2.04945	1.03524	2.04945	206.566	100.791
MDGA1	0.00306209	0.0238244	2.2895	1.19503	2.2895	281.881	123.119
STEAP2	0.0030623	0.0238244	0.271994	-1.87835	-3.67655	356.272	1309.85
ABCB1	0.00306306	0.0238244	0.225801	-2.14688	-4.42868	135.058	598.13
AC023055.1	0.00307319	0.0238922	2.21892	1.14986	2.21892	26.7953	12.0758
MTURN	0.00308575	0.0239678	0.399258	-1.32461	-2.50465	110.991	277.994
AOX1	0.00308758	0.0239709	0.0678238	-3.88206	-14.7441	4.80045	70.7782
SOX8	0.00310343	0.0240829	2.76641	1.46802	2.76641	196.901	71.1757
UCHL3	0.00314993	0.0243543	0.283232	-1.81994	-3.53068	225.323	795.541
ITGAM	0.00315864	0.0243904	2.50452	1.32453	2.50452	28.5507	11.3997
ODF3B	0.00315894	0.0243904	2.09824	1.06918	2.09824	113.65	54.1642
H2BP1	0.00317866	0.0244792	0.263758	-1.92271	-3.79135	15.3115	58.0512
VPS50	0.00317913	0.0244792	0.350913	-1.51082	-2.84971	279.128	795.434
KIF26B	0.00327395	0.0251519	0.316131	-1.66141	-3.16325	102.275	323.52
EPHA8	0.00328366	0.0252035	0.234903	-2.08986	-4.25708	10.7587	45.8005
FAM122A	0.00329289	0.0252515	0.492886	-1.02068	-2.02887	320.928	651.12
PSAT1P3	0.00330399	0.0253021	0.304263	-1.71661	-3.28663	9.85762	32.3984
S100A11	0.00331891	0.0253934	0.223345	-2.16265	-4.47738	2277.98	10199.4
RIMBP3B	0.00332084	0.0253966	2.4812	1.31104	2.4812	41.8035	16.8481
FGF11	0.00334105	0.0255165	2.04439	1.03167	2.04439	78.7708	38.5302
ATP8B3	0.00334703	0.0255445	3.53912	1.82339	3.53912	1033.47	292.013
SEC16B	0.00335922	0.0255966	0.123228	-3.0206	-8.11505	3.81462	30.9558
PIGH	0.00336066	0.0255966	0.483985	-1.04697	-2.06618	205.959	425.549
RASL11B	0.00337456	0.0256333	0.283176	-1.82023	-3.53138	7.17001	25.32
USP47	0.00339067	0.0257441	0.476695	-1.06886	-2.09778	905.575	1899.69
RBM20	0.00343313	0.0259731	0.356926	-1.4863	-2.8017	520.022	1456.94
GTF2IRD1	0.00343821	0.0259998	0.348662	-1.5201	-2.86811	777.186	2229.05
NEURL3	0.00344429	0.0260342	0.296187	-1.75542	-3.37624	3.36529	11.362
ARG2	0.00345849	0.0260947	0.213783	-2.22578	-4.67765	295.306	1381.34
UPK3BL2	0.00346191	0.0261089	0.293822	-1.76699	-3.40342	56.8523	193.492
HSD17B6	0.00346468	0.0261181	3.10659	1.63533	3.10659	73.842	23.7695
RGPD1	0.00347108	0.026143	0.28554	-1.80824	-3.50214	116.948	409.569
FLCN	0.00349553	0.0263154	0.40732	-1.29576	-2.45507	421.893	1035.78
GTPBP10	0.00351933	0.0264475	0.281308	-1.82978	-3.55483	440.62	1566.33
PRNP	0.00353445	0.0265256	0.496252	-1.01085	-2.0151	7614.58	15344.2
FTH1P2	0.0035511	0.0266387	0.210672	-2.24693	-4.74672	33.0601	156.927
CLDND2	0.00357346	0.0267708	2.59382	1.37508	2.59382	13.838	5.335
AC005540.1	0.00357639	0.0267809	0.397167	-1.33218	-2.51783	94.7369	238.532
KRT13	0.00359065	0.0268638	0.0569221	-4.13487	-17.5679	155.497	2731.75
RP9	0.00359837	0.0268918	0.27453	-1.86496	-3.64259	184.631	672.535
AC068580.4	0.00359916	0.0268918	0.329226	-1.60285	-3.03743	200.214	608.136
CCDC74B	0.0036225	0.0270183	5.60337	2.4863	5.60337	286.201	51.0766
CD74	0.00369683	0.027512	0.155955	-2.6808	-6.41212	20.4627	131.21
FAM185A	0.00370258	0.0275211	0.474075	-1.07681	-2.10937	108.855	229.615
BACE2	0.00370282	0.0275211	0.396729	-1.33377	-2.52061	458.848	1156.58
FTH1P11	0.00374958	0.0278065	0.205944	-2.27967	-4.85568	177.272	860.776
LANCL3	0.00379761	0.0280844	2.27443	1.1855	2.27443	115.056	50.5867
P2RX6	0.00380047	0.0280852	0.151194	-2.72553	-6.61403	2.48644	16.4454
CCT7P1	0.00383001	0.0282912	3.70222	1.88839	3.70222	10.1705	2.74715
RGPD2	0.00385018	0.0283952	0.252389	-1.98628	-3.96214	213.043	844.106
YPEL5	0.00385082	0.0283952	0.347231	-1.52603	-2.87993	241.741	696.197
EXOSC8	0.00391654	0.0288117	0.371472	-1.42868	-2.692	426.198	1147.32
STYXL1	0.00392085	0.0288235	0.368536	-1.44012	-2.71344	337.13	914.784
KIAA1841	0.00397836	0.0291899	2.01187	1.00854	2.01187	151.81	75.4569
MANSC4	0.00397945	0.0291899	3.37805	1.75619	3.37805	12.1032	3.58288
TMEM217	0.00398221	0.0291899	2.259	1.17568	2.259	33.6904	14.9139
LRRC8D	0.0039828	0.0291899	0.437481	-1.19271	-2.28581	744.908	1702.72
EVA1A	0.00399033	0.029221	0.32373	-1.62714	-3.089	23.1848	71.6179
TGM2	0.00399051	0.029221	0.133197	-2.90836	-7.50765	1423.01	10683.5
WNT11	0.00399461	0.0292257	0.237308	-2.07517	-4.21393	53.7579	226.532
CNFN	0.004036	0.0294428	3.2069	1.68118	3.2069	325.379	101.462
AC140479.2	0.00405318	0.0295342	0.222383	-2.16888	-4.49675	8.03236	36.1195
PLA2R1	0.00405851	0.0295524	3.19165	1.6743	3.19165	120.493	37.7526
CCM2L	0.00407325	0.0296341	0.43085	-1.21474	-2.32099	21.914	50.8623
BMP1	0.00411102	0.02984	2.10638	1.07477	2.10638	3881.52	1842.74
FTH1P8	0.00414573	0.0300579	0.210913	-2.24528	-4.74129	622.052	2949.33
LINC01106	0.00415087	0.0300822	0.324474	-1.62382	-3.08191	33.903	104.486
LAT	0.00415983	0.0301342	0.208674	-2.26068	-4.79217	43.0649	206.374
GBX2	0.00418306	0.0302765	2.90538	1.53873	2.90538	361.496	124.423
KRAS	0.00422158	0.0305161	0.444741	-1.16896	-2.2485	424.075	953.533
FBLL1	0.00425734	0.0307482	0.140225	-2.83419	-7.13142	7.61758	54.3242
CERS1	0.00426947	0.0308227	0.180109	-2.47306	-5.5522	20.0615	111.385
SHFL	0.00427385	0.0308412	2.24524	1.16687	2.24524	430.916	191.924
PSD4	0.00428924	0.0309389	0.429725	-1.21851	-2.32707	489.604	1139.34
CARD9	0.0042946	0.0309644	0.188291	-2.40897	-5.31094	116.511	618.783
S1PR1	0.00435137	0.0312627	0.0740064	-3.75621	-13.5123	12.2111	165
UVRAG	0.00435775	0.0312861	0.401746	-1.31564	-2.48913	281.874	701.622
RPL21P93	0.00437558	0.0313741	0.388512	-1.36397	-2.57392	11.0235	28.3737
TMEM38B	0.00441047	0.0315706	0.397589	-1.33065	-2.51516	397.521	999.829
LRRC61	0.00449325	0.0320816	0.384404	-1.37931	-2.60143	123.45	321.146
AL731556.1	0.00450583	0.0321578	3.35096	1.74457	3.35096	72.3803	21.5999
PLXNC1	0.00452778	0.0322327	0.39809	-1.32883	-2.512	5.83894	14.6674
GGCT	0.0045704	0.0324951	0.397505	-1.33095	-2.51569	594.725	1496.14
MTM1	0.00460323	0.032701	0.267422	-1.90281	-3.73941	202.315	756.539
NRN1	0.00460816	0.0327222	0.0992966	-3.33211	-10.0708	3.3582	33.8199
AFF4	0.00461605	0.0327645	0.498304	-1.0049	-2.00681	3266.21	6554.65
CACNA1D	0.00462346	0.0327895	0.174913	-2.51529	-5.71714	19.4433	111.16
PIP5K1P1	0.00465295	0.0329571	3.33891	1.73938	3.33891	9.8377	2.94638
ACOT8	0.00468068	0.0331119	0.384215	-1.38001	-2.60271	288.887	751.889
GHRLOS	0.00469063	0.033159	2.25594	1.17373	2.25594	41.4433	18.3708
HOXA2	0.00469349	0.0331608	0.44175	-1.1787	-2.26372	23.7378	53.7359
LMTK2	0.00474455	0.0334655	0.342778	-1.54465	-2.91734	2205.91	6435.39
WNT5B	0.0047917	0.0337558	0.136483	-2.87321	-7.32693	8.34041	61.1096
KRT18P17	0.00479964	0.0337829	0.265297	-1.91432	-3.76937	24.5492	92.535
YIF1A	0.00480178	0.0337829	0.281263	-1.83001	-3.55539	555.563	1975.24
TMEM255B	0.00481382	0.0338269	0.333921	-1.58242	-2.99472	43.9515	131.622
IGSF9B	0.00483017	0.0338995	0.292153	-1.7752	-3.42287	898.749	3076.3
TSPAN13	0.00484982	0.033995	0.412464	-1.27766	-2.42446	235.451	570.84
SEC63	0.00492663	0.0344334	0.444234	-1.17061	-2.25107	761.782	1714.82
FAM185BP	0.00493975	0.0345108	0.161448	-2.63086	-6.19394	5.7256	35.4641
ZNF292	0.00495864	0.0346141	0.391896	-1.35146	-2.55169	3331.44	8500.82
WAS	0.00496262	0.0346276	0.345961	-1.53132	-2.8905	8.87788	25.6615
COL27A1	0.00497157	0.0346757	2.05095	1.0363	2.05095	1064.68	519.115
B3GAT3P1	0.00497377	0.0346767	2.71459	1.44073	2.71459	13.0418	4.80434
RPLP0P2	0.00499056	0.0347794	0.385958	-1.37348	-2.59095	7.53011	19.5102
MYO16	0.00499975	0.0348291	0.358063	-1.48172	-2.79281	8.11047	22.651
TFEB	0.00500406	0.0348405	0.48671	-1.03887	-2.05461	97.8659	201.077
ANKRD33B	0.0050055	0.0348405	3.42195	1.77482	3.42195	455.525	133.118
TREX2	0.00505222	0.0350789	0.458515	-1.12496	-2.18096	46.6584	101.76
MTMR6	0.00506662	0.0351643	0.340523	-1.55418	-2.93666	409.206	1201.7
PRXL2A	0.0050973	0.0353483	0.213113	-2.23031	-4.69235	19.5535	91.7517
SOX13	0.00511284	0.035428	0.467303	-1.09757	-2.13994	581.905	1245.24
VAMP8	0.00512366	0.0354873	0.375823	-1.41187	-2.66083	266.815	709.95
GABARAPL1	0.00516004	0.03571	0.379559	-1.3976	-2.63464	426.462	1123.57
IL3RA	0.00516225	0.0357107	0.229785	-2.12165	-4.3519	4.52105	19.6752
TG	0.00520128	0.0359365	0.409404	-1.2884	-2.44257	9.7275	23.7601
DGKE	0.00524075	0.0361648	0.262874	-1.92756	-3.8041	174.649	664.382
B3GNT4	0.0052529	0.0362284	2.0034	1.00245	2.0034	349.833	174.62
NEAT1	0.00525425	0.0362284	0.402509	-1.31291	-2.48442	40.6772	101.059
FUT4	0.00527082	0.036313	0.26069	-1.9396	-3.83598	197.826	758.858
C1orf210	0.00530381	0.0364956	0.368708	-1.43945	-2.71218	12.5164	33.9467
LPCAT2	0.00534383	0.0366962	0.399687	-1.32306	-2.50196	329.096	823.384
YTHDF1	0.00535863	0.0367679	0.457148	-1.12927	-2.18747	2939.18	6429.37
ALG1L9P	0.00536221	0.0367775	0.327068	-1.61234	-3.05746	21.0385	64.3244
SLC1A4	0.00538927	0.0369427	0.243683	-2.03692	-4.1037	324.14	1330.17
TFAP2C	0.00539066	0.0369427	0.488759	-1.0328	-2.046	168.663	345.085
CCDC154	0.00541148	0.0370553	0.296946	-1.75173	-3.36761	3.96957	13.368
ARL14	0.00541939	0.0370793	0.209994	-2.25158	-4.76205	12.2735	58.4469
C16orf74	0.00543298	0.0371272	3.60479	1.84992	3.60479	73.6964	20.444
CDIN1	0.00552819	0.0377168	0.403554	-1.30917	-2.47798	132.133	327.424
ZNF530	0.00554044	0.0377546	0.374257	-1.4179	-2.67196	68.6668	183.475
MMADHCP2	0.00554554	0.0377741	0.379446	-1.39804	-2.63542	6.16395	16.2446
FABP5P1	0.00555747	0.037815	2.02627	1.01882	2.02627	46.0267	22.715
ARID3A	0.005594	0.0380102	0.443393	-1.17334	-2.25534	251.134	566.392
TEAD1	0.00559595	0.0380102	0.488157	-1.03458	-2.04852	1147.17	2350
GJA3	0.0056039	0.0380335	0.430021	-1.21752	-2.32547	505.317	1175.1
RPP25	0.00560755	0.0380397	0.384056	-1.38061	-2.60379	135.582	353.026
TMEM88	0.00561326	0.0380512	0.472165	-1.08264	-2.1179	14.5261	30.7649
TRAF1	0.00562236	0.0380976	0.3423	-1.54667	-2.92141	32.1936	94.0507
MPC1	0.00563308	0.0381549	0.474269	-1.07622	-2.10851	114.489	241.401
ZNF792	0.00566118	0.0382991	0.384862	-1.37759	-2.59833	331.058	860.2
A2M-AS1	0.00567461	0.0383593	2.7619	1.46566	2.7619	16.3537	5.92117
CTNNA1P1	0.00568162	0.0383608	0.452947	-1.14259	-2.20777	19.1743	42.3323
GRIK4	0.00568442	0.0383642	3.05374	1.61058	3.05374	93.0388	30.4672
FAM86HP	0.00569077	0.0383763	0.37242	-1.425	-2.68514	6.01411	16.1487
LAMP3	0.00573212	0.0386243	0.24752	-2.01439	-4.04008	239.784	968.75
TLCD3B	0.00573745	0.0386448	0.29517	-1.76038	-3.38787	4.41772	14.9667
IAH1	0.0057622	0.0387525	0.416761	-1.26271	-2.39945	384.621	922.88
APOC1	0.00576262	0.0387525	0.149293	-2.74378	-6.69823	5.50759	36.8911
SPRY1	0.00581209	0.0390277	2.42163	1.27598	2.42163	262.796	108.52
CSRNP3	0.00581509	0.0390277	3.90361	1.96481	3.90361	10.2191	2.61785
GRK6	0.00587749	0.0393839	0.408767	-1.29065	-2.44638	851.493	2083.07
MAN1A1	0.00588928	0.0394472	0.352566	-1.50403	-2.83635	830.802	2356.44
HAX1	0.00589167	0.0394476	0.485612	-1.04212	-2.05926	858.196	1767.25
SLC22A20P	0.00592013	0.039591	0.230663	-2.11614	-4.33534	9.64485	41.8137
KBTBD8	0.00594127	0.0396852	0.356048	-1.48986	-2.80861	40.5119	113.782
CMAS	0.00594749	0.0396954	0.337378	-1.56756	-2.96404	563.907	1671.44
EFNB1	0.00596668	0.0397655	0.211793	-2.23927	-4.7216	852.114	4023.34
POLR2J2	0.00596792	0.0397655	0.412369	-1.27799	-2.42501	73.8717	179.14
OXTR	0.00602878	0.0400323	2.85037	1.51115	2.85037	73.0635	25.633
IQGAP2	0.00603958	0.0400882	0.234747	-2.09082	-4.2599	175.607	748.07
FGFRL1	0.00608177	0.0402733	0.496902	-1.00897	-2.01247	1426.54	2870.86
LHFPL6	0.00614951	0.0406262	0.115117	-3.11882	-8.6868	23.3904	203.188
ABL2	0.00616488	0.0406726	0.390691	-1.3559	-2.55957	1783.07	4563.9
CACNA2D4	0.00624553	0.0410838	0.265365	-1.91395	-3.76839	13.5374	51.0142
FERMT1	0.00628564	0.0412833	0.449662	-1.15309	-2.22389	2007.05	4463.46
AC002550.1	0.00629778	0.0413309	0.328401	-1.60647	-3.04506	4.18306	12.7376
ICA1L	0.00631685	0.0414238	0.476647	-1.06901	-2.09799	52.4409	110.02
FOS	0.00636768	0.0416706	0.476563	-1.06926	-2.09836	141.755	297.453
LMBRD2	0.00642482	0.0419364	0.344064	-1.53925	-2.90644	39.4711	114.72
NES	0.00645143	0.0420776	2.26607	1.18019	2.26607	2244.53	990.493
FBXO10	0.00650155	0.0423554	0.349691	-1.51585	-2.85967	54.2526	155.144
RFPL4A	0.00650816	0.0423821	0.0853226	-3.55093	-11.7202	1.89106	22.1636
CELF5	0.00653167	0.0424689	2.22681	1.15498	2.22681	58.6276	26.3281
SERPINB5	0.00654954	0.0425204	2.25662	1.17417	2.25662	457.94	202.932
PPL	0.00657164	0.0426311	0.496407	-1.0104	-2.01447	3210.17	6466.8
RAB44	0.0065943	0.0427359	2.79567	1.4832	2.79567	10.4883	3.75161
PAFAH1B1P2	0.00662497	0.0428946	0.23278	-2.10296	-4.2959	11.8095	50.7324
ARIH2OS	0.006642	0.0429719	0.383956	-1.38099	-2.60447	15.6129	40.6634
PTGER2	0.00666781	0.0431059	0.345755	-1.53218	-2.89222	13.0899	37.859
VMAC	0.00669221	0.0431985	2.08316	1.05877	2.08316	43.5928	20.9263
KLHL30	0.00670791	0.0432327	0.430699	-1.21525	-2.32181	8.65452	20.0941
KCNK7	0.00674028	0.0433916	0.486364	-1.03989	-2.05608	14.7053	30.2352
PDE5A	0.00677153	0.0435431	0.485244	-1.04322	-2.06082	78.6942	162.175
OR52W1	0.00678486	0.0436034	2.70876	1.43763	2.70876	28.8876	10.6645
KCNMA1	0.00679655	0.0436541	0.290307	-1.78435	-3.44463	10.8536	37.3866
DOCK9	0.00680034	0.0436618	0.34888	-1.5192	-2.86632	2604.44	7465.15
ZC3H8	0.00681336	0.0437287	0.420766	-1.24891	-2.37662	211.376	502.36
SETDB2	0.00685916	0.0439893	0.314722	-1.66785	-3.1774	104.18	331.021
SMARCA2	0.00686782	0.0440281	0.398627	-1.32689	-2.50861	720.05	1806.32
CFAP65	0.00690072	0.0441586	2.14831	1.1032	2.14831	36.9622	17.2052
AGAP11	0.00691946	0.0442081	0.453892	-1.13958	-2.20317	48.6586	107.203
PKMP1	0.00694676	0.0443657	2.06155	1.04373	2.06155	32.2714	15.6539
ABR	0.00695988	0.0444327	0.409563	-1.28784	-2.44163	1660.77	4054.97
DKC1	0.00709396	0.0451521	0.362413	-1.46429	-2.75928	3912.91	10796.8
TIPARP	0.00709963	0.0451712	0.342209	-1.54705	-2.92219	1534.54	4484.21
TFPT	0.00711362	0.0452008	0.249092	-2.00525	-4.01459	35.466	142.381
KBTBD2	0.00711499	0.0452008	0.489497	-1.03063	-2.04291	1303.54	2663.01
RPS21	0.00714671	0.0453682	0.431971	-1.21099	-2.31497	620.637	1436.76
GK	0.00714986	0.0453711	0.266386	-1.90841	-3.75395	3.65966	13.7382
HDAC9	0.00718923	0.0455525	0.194395	-2.36293	-5.14416	123.294	634.243
CAMTA1	0.00722377	0.0456856	2.04867	1.03469	2.04867	796.081	388.585
SYNE3	0.00724583	0.0457815	0.218672	-2.19316	-4.57306	187.282	856.451
AC087163.2	0.00726048	0.0458319	0.498023	-1.00572	-2.00794	10.5824	21.2488
FOXL2NB	0.00726774	0.0458606	0.276258	-1.85591	-3.61981	38.4182	139.066
CLCF1	0.00727114	0.0458649	0.491635	-1.02434	-2.03403	184.907	376.106
NEK10	0.00730442	0.045989	3.84111	1.94152	3.84111	46.8775	12.2042
ZNF599	0.00733822	0.0461501	0.331689	-1.5921	-3.01487	6.00614	18.1077
HIC1	0.00735563	0.0462424	0.218444	-2.19467	-4.57783	30.0327	137.485
NOTCH2NLR	0.00738121	0.0463684	0.252647	-1.9848	-3.95809	6.35839	25.1671
TOGARAM1	0.00738391	0.0463684	0.380511	-1.39399	-2.62805	139.84	367.506
ZNF697	0.00741129	0.0465058	0.298475	-1.74432	-3.35036	233.383	781.917
FLNB-AS1	0.00743299	0.0466073	0.389985	-1.35851	-2.5642	26.107	66.9434
ATF4P4	0.00744111	0.0466409	0.453324	-1.14139	-2.20593	10.2259	22.5575
HES4	0.00746048	0.046693	2.2324	1.15859	2.2324	721.769	323.316
BCYRN1	0.00748292	0.0468161	4.32262	2.1119	4.32262	17.9227	4.14627
MPP6	0.00749452	0.0468713	0.400014	-1.32188	-2.49991	665.445	1663.55
SPATA46	0.0075114	0.0469421	0.394476	-1.34199	-2.53501	5.83019	14.7796
H2BC3	0.00752711	0.0469742	0.182683	-2.45259	-5.47397	6.29433	34.4549
PIM1	0.00752834	0.0469742	0.47529	-1.07312	-2.10398	274.86	578.3
KCNK12	0.00758132	0.0472566	2.64239	1.40185	2.64239	11.0841	4.1947
RARRES2	0.00768619	0.0476815	0.325605	-1.61881	-3.07121	6.38278	19.6029
SLC12A5	0.00770407	0.0477748	0.177543	-2.49376	-5.63245	8.07445	45.4789
SERPINF1	0.00776307	0.0480877	0.158816	-2.65457	-6.29661	124.429	783.482
PQBP1	0.0077766	0.0481539	0.361442	-1.46816	-2.76669	991.475	2743.11
CYP4F3	0.00782241	0.0483719	3.72187	1.89603	3.72187	116.63	31.3363
RBCK1	0.00783941	0.0484419	0.422772	-1.24205	-2.36534	1081.7	2558.59
COX19	0.00784033	0.0484419	0.423176	-1.24067	-2.36308	235.629	556.81
UPK3B	0.00784456	0.0484503	0.390791	-1.35553	-2.55891	17.4307	44.6036
Z83844.1	0.00784775	0.0484523	2.80278	1.48686	2.80278	403.163	143.844
PIGM	0.00787461	0.0485819	0.463352	-1.10982	-2.15819	210.773	454.888
FOSL2	0.00787736	0.0485819	0.462925	-1.11115	-2.16018	435.24	940.195
SHC3	0.00788047	0.0485833	0.275648	-1.8591	-3.62782	7.99389	29.0004
DNAJB5	0.00796988	0.0490808	2.02387	1.01711	2.02387	317.531	156.894
TUBA4B	0.00799712	0.0491947	0.216105	-2.21019	-4.62737	8.74707	40.4759
OR7E38P	0.00806721	0.0495716	0.27314	-1.87229	-3.66113	94.836	347.207
GPRC5D	0.00808047	0.049617	2.02642	1.01893	2.02642	108.742	53.6623
CYSRT1	0.0080998	0.0496996	0.171544	-2.54335	-5.82941	83.1259	484.575
URGCP	0.00810725	0.0497272	0.454637	-1.13721	-2.19956	1247.6	2744.16
TOX2	0.00820704	0.0502663	2.36894	1.24424	2.36894	1012.18	427.271
KRT14	0.00821557	0.0503003	3.847	1.94373	3.847	12.2491	3.18405
PNMA2	0.00822334	0.0503296	0.221725	-2.17316	-4.5101	114.73	517.442
C1QTNF2	0.00832547	0.0508625	0.330155	-1.59878	-3.02888	3.84236	11.638
ZNHIT1	0.00833693	0.0508792	0.397268	-1.33182	-2.51719	401.279	1010.1
PARD6B	0.00834917	0.0509152	0.442782	-1.17533	-2.25845	525.402	1186.59
RPS10P7	0.00835483	0.0509313	0.480388	-1.05773	-2.08165	14.6211	30.436
SLC6A9	0.0084233	0.0512562	0.394632	-1.34142	-2.53401	334.977	848.833
AC092835.1	0.00855867	0.0519115	3.82159	1.93417	3.82159	83.0474	21.7311
PDE10A	0.00859707	0.0520981	0.243922	-2.03551	-4.09967	6.92136	28.3753
IL32	0.00860938	0.0521442	0.0436051	-4.51936	-22.9331	99.2883	2276.99
AC139783.1	0.0086196	0.05215	3.47251	1.79598	3.47251	9.68068	2.78781
STXBP5L	0.00862999	0.0521929	0.260759	-1.93921	-3.83496	19.4991	74.7782
AKAP9	0.00863288	0.0521929	0.460883	-1.11753	-2.16975	5280.29	11456.9
PARP11	0.00864429	0.0522432	0.411049	-1.28262	-2.4328	37.3582	90.8851
CTAGE4	0.0086742	0.0522973	0.423913	-1.23816	-2.35897	622.682	1468.89
GRAMD1B	0.00867995	0.0522973	0.450532	-1.1503	-2.2196	68.1098	151.176
EPHA4	0.00868492	0.0522973	0.237751	-2.07248	-4.20609	364.159	1531.68
KLK6	0.00868731	0.0522973	0.284421	-1.8139	-3.51592	715.737	2516.47
PLAC4	0.00872217	0.0524697	0.433688	-1.20527	-2.30581	31.8276	73.3883
GPR62	0.00875739	0.0526441	0.427219	-1.22695	-2.34072	6.40059	14.982
BMS1P8	0.0087666	0.0526807	2.07938	1.05616	2.07938	17.6008	8.46445
FAIM	0.00879817	0.0528328	0.459482	-1.12192	-2.17636	138.751	301.973
NAMPT	0.00882013	0.0529393	0.343529	-1.5415	-2.91096	905.75	2636.61
ABCC8	0.00882513	0.0529393	0.182975	-2.45028	-5.46524	3.70929	20.2722
ZNF316	0.0088253	0.0529393	0.499441	-1.00161	-2.00224	975.538	1953.26
SCAND1	0.00883879	0.0530014	0.476436	-1.06965	-2.09892	703.39	1476.36
ETFRF1	0.00888089	0.053216	0.476508	-1.06943	-2.0986	277.027	581.37
PYY	0.00893279	0.0534511	4.51557	2.17491	4.51557	7.88997	1.74728
GALR2	0.00896132	0.0536029	0.372936	-1.423	-2.68143	6.06875	16.2729
LRRC39	0.00896721	0.0536191	3.01651	1.59288	3.01651	44.1549	14.6377
DNAH17-AS1	0.00902345	0.053784	0.408981	-1.2899	-2.4451	76.8475	187.9
PTGER1	0.0090574	0.0539456	0.319915	-1.64424	-3.12583	3.30019	10.3158
MAD1L1	0.00906685	0.0539475	0.334	-1.58208	-2.99401	754.695	2259.57
FHL1	0.0090739	0.0539673	0.320435	-1.6419	-3.12076	517.031	1613.53
PAX8	0.00907657	0.0539673	0.470452	-1.08788	-2.12562	107.012	227.467
NF1	0.0091165	0.0541284	0.404185	-1.30691	-2.47411	2309.69	5714.45
APOL2	0.00923922	0.0547224	2.11836	1.08295	2.11836	1168.23	551.478
ALDH3A1	0.00930402	0.0549904	0.328164	-1.60751	-3.04726	8.66564	26.4065
LNX2	0.00940839	0.0554714	0.439198	-1.18706	-2.27688	811.69	1848.12
LIMS1	0.00950068	0.0558595	0.309922	-1.69002	-3.22662	972.22	3136.98
CSPG4P11	0.00954205	0.0560052	0.247066	-2.01703	-4.04749	11.9076	48.1958
TMEM52	0.00956795	0.0561182	2.6614	1.41218	2.6614	362.569	136.233
DUSP15	0.0095962	0.0562449	0.125209	-2.99759	-7.98663	2.3045	18.4052
CEBPZ	0.00963509	0.0564255	0.427902	-1.22465	-2.33698	1321.57	3088.47
NOP56P1	0.00964376	0.0564452	2.24208	1.16484	2.24208	21.5168	9.59677
AC073957.3	0.00966225	0.0565339	0.213159	-2.23	-4.69134	3.76005	17.6397
VAPB	0.00966698	0.0565379	0.344182	-1.53876	-2.90544	588.692	1710.41
GTF3A	0.00970049	0.0566595	0.36935	-1.43694	-2.70746	2057.21	5569.8
AKIRIN2	0.00970819	0.0566848	0.439068	-1.18748	-2.27755	221.462	504.391
FAM24B	0.00973924	0.0568465	0.362638	-1.4634	-2.75757	42.5304	117.281
COA8	0.00976954	0.0569839	0.393411	-1.34589	-2.54187	206.943	526.021
NUDT4	0.00979309	0.0570818	0.491579	-1.0245	-2.03426	60.3511	122.77
IGFBP7	0.00981092	0.0571199	0.228364	-2.13059	-4.37896	11.4277	50.0415
POLR2J3	0.0098361	0.0571943	0.317618	-1.65464	-3.14844	478.659	1507.03
PTPRB	0.0098534	0.0572738	0.320776	-1.64036	-3.11744	57.4278	179.028
ARHGAP23	0.00990408	0.0574454	0.365161	-1.45339	-2.73852	762.516	2088.16
AC025048.6	0.00990918	0.0574454	0.24685	-2.01829	-4.05104	53.3065	215.947
ITPKC	0.0099099	0.0574454	0.420075	-1.25128	-2.38052	457.689	1089.54
EGR4	0.00995074	0.0575959	0.288588	-1.79291	-3.46514	22.672	78.5617
NDUFA12	0.0099529	0.0575959	0.462627	-1.11208	-2.16157	318.492	688.443
GATAD1	0.00996929	0.0576709	0.477427	-1.06665	-2.09456	292.785	613.256
PRX	0.00998743	0.0577354	2.50405	1.32426	2.50405	1224.05	488.83
NNT-AS1	0.00999248	0.0577354	0.368109	-1.4418	-2.71659	4.68433	12.7254
BNIP1	0.0100164	0.0577852	0.49639	-1.01045	-2.01455	145.981	294.084
BTBD16	0.0100451	0.0578981	0.152774	-2.71053	-6.54562	5.09196	33.3301
SLC38A5	0.0100595	0.0579348	0.277449	-1.8497	-3.60426	1085.71	3913.19
PDRG1	0.0100992	0.0581144	0.37314	-1.42221	-2.67996	143.253	383.913
RND3	0.010101	0.0581144	0.245673	-2.02519	-4.07045	193.945	789.444
DSG4	0.0101456	0.0583113	0.427041	-1.22755	-2.34169	7.34127	17.191
TFE3	0.0101598	0.0583729	0.388921	-1.36245	-2.57122	527.505	1356.33
NSMF	0.0101886	0.0584989	0.337623	-1.56652	-2.96189	1794.93	5316.38
ACR	0.0102271	0.0586004	3.47032	1.79507	3.47032	65.7184	18.9373
ADGRG1	0.0102486	0.0586636	0.351506	-1.50838	-2.8449	1428.27	4063.29
AC017116.1	0.0102567	0.05869	0.202122	-2.3067	-4.94752	12.5315	61.9997
SNX8	0.0103036	0.0588786	0.37431	-1.4177	-2.67158	585.671	1564.67
EMP1	0.0103559	0.0590581	0.226286	-2.14378	-4.41918	471.004	2081.45
SLC5A3	0.0103742	0.0590821	0.398601	-1.32698	-2.50877	2471.78	6201.13
PTMAP2	0.0104127	0.0592416	2.09314	1.06567	2.09314	56.0334	26.77
NEU1	0.010421	0.059269	0.454463	-1.13776	-2.2004	582.684	1282.14
MOAP1	0.0104573	0.0593845	0.472036	-1.08303	-2.11848	356.819	755.915
AC245297.3	0.0104705	0.05943	0.426187	-1.23044	-2.34639	26.5358	62.2631
SARM1	0.0105251	0.0596207	0.36544	-1.45229	-2.73642	105.73	289.323
DIXDC1	0.0105443	0.0596885	2.98606	1.57824	2.98606	355.318	118.992
SESN1	0.0105907	0.059891	2.38015	1.25105	2.38015	544.244	228.66
NFAM1	0.0106367	0.0600905	3.39019	1.76136	3.39019	8.3034	2.44924
B3GALNT1	0.01066	0.0601822	3.59474	1.84589	3.59474	198.784	55.2986
HSP90AA3P	0.0106774	0.0602602	3.06952	1.61801	3.06952	13.1465	4.28293
PIDD1	0.010752	0.0606122	2.64074	1.40094	2.64074	1453.47	550.401
GLS	0.0107541	0.0606122	0.393388	-1.34598	-2.54202	1096.3	2786.81
PLP2	0.0107879	0.060762	0.367642	-1.44363	-2.72003	1772.38	4820.94
PPP1R2	0.0108167	0.0608809	0.36247	-1.46407	-2.75885	396.238	1093.16
CYTH3	0.0108282	0.0609078	0.332104	-1.59029	-3.01111	476.729	1435.48
ENDOU	0.0108786	0.0611503	0.15648	-2.67595	-6.39058	1.93471	12.3639
FMNL1	0.0108903	0.0611961	0.320311	-1.64245	-3.12196	286.049	893.034
MESTP1	0.0109191	0.0613038	0.390966	-1.35489	-2.55777	31.1332	79.6315
FAM50A	0.0109204	0.0613038	0.418398	-1.25705	-2.39007	723.782	1729.89
USP18	0.0109392	0.061384	4.37409	2.12898	4.37409	319.144	72.9624
TMEM106B	0.0109735	0.0615408	0.484491	-1.04546	-2.06402	563.544	1163.17
ALPK3	0.0109799	0.0615561	2.47076	1.30495	2.47076	160.106	64.8004
DOCK4	0.011055	0.061895	0.239379	-2.06263	-4.17748	758.071	3166.83
CYLD	0.0112589	0.062745	0.458925	-1.12367	-2.17901	384.514	837.858
EXT1	0.0113658	0.0631914	2.01894	1.0136	2.01894	6446.11	3192.81
BSN	0.0113689	0.0631914	0.250231	-1.99867	-3.9963	637.187	2546.39
CRCP	0.0113879	0.0632364	0.330992	-1.59513	-3.02122	422.625	1276.84
SH3RF3	0.011427	0.0634307	0.0935024	-3.41885	-10.6949	28.177	301.351
LETM2	0.0114507	0.0635411	0.368915	-1.43864	-2.71065	79.7143	216.078
ARL4D	0.0114627	0.0635869	0.296987	-1.75153	-3.36715	268.541	904.219
C5orf63	0.0114664	0.0635869	0.445722	-1.16578	-2.24355	21.5282	48.2996
STK38L	0.011546	0.0639652	0.420607	-1.24946	-2.37752	465.613	1107
PEA15	0.0116246	0.0642953	0.383849	-1.38139	-2.60519	449.569	1171.21
NUDT4B	0.0116429	0.0643271	0.432825	-1.20814	-2.3104	330.279	763.076
PTTG1IP	0.0116859	0.0645075	0.346959	-1.52716	-2.88218	632.185	1822.07
HOXB3	0.0117107	0.0646232	0.391267	-1.35377	-2.5558	401.008	1024.89
ASAP2	0.011749	0.0648133	0.423764	-1.23867	-2.35981	1274.79	3008.26
RALBP1P1	0.0118378	0.0652158	2.97731	1.57401	2.97731	13.6214	4.57506
C14orf132	0.0118413	0.0652158	0.49283	-1.02084	-2.0291	22.9638	46.5958
TACR2	0.011903	0.0653763	0.371805	-1.42738	-2.68958	3.88695	10.4543
NPHP3-AS1	0.0119053	0.0653763	2.77643	1.47323	2.77643	14.5377	5.23612
CD68	0.0119325	0.0654629	2.33887	1.22581	2.33887	47.446	20.2859
NT5C3A	0.0119673	0.0655841	0.473884	-1.07739	-2.11022	201.869	425.988
DBNDD2	0.0120944	0.0660656	0.343278	-1.54255	-2.91309	367.027	1069.18
LOXL3	0.0121005	0.0660656	0.402178	-1.31409	-2.48646	107.05	266.174
ZEB1	0.0121451	0.0662199	2.18971	1.13074	2.18971	557.029	254.385
MCPH1-AS1	0.0121878	0.0664097	2.75246	1.46072	2.75246	11.7427	4.26627
EAF1-AS1	0.0122039	0.0664759	2.00694	1.005	2.00694	19.6307	9.78141
IL17RB	0.0122165	0.0665016	2.25903	1.1757	2.25903	740.445	327.772
CCNB1	0.0122241	0.0665018	2.46042	1.2989	2.46042	2909.76	1182.63
ARAP2	0.0122244	0.0665018	0.459073	-1.12321	-2.1783	295.323	643.304
CTAGE3P	0.0122353	0.0665396	2.0033	1.00238	2.0033	35.3664	17.654
RASSF10	0.0122506	0.0665796	0.122884	-3.02463	-8.13778	3.25944	26.5246
DMRTA1	0.012299	0.0668213	0.321528	-1.63698	-3.11015	5.948	18.4991
PPP5D1	0.0124412	0.0673774	2.40065	1.26343	2.40065	11.0761	4.61379
CHST13	0.0124581	0.0674256	0.325786	-1.618	-3.0695	17.1379	52.6047
TTPAL	0.0124968	0.0675485	0.447487	-1.16008	-2.2347	300.942	672.515
CHCHD7	0.0125011	0.0675502	0.415953	-1.26551	-2.40412	66.1768	159.097
LARP1	0.0125195	0.0675846	0.448971	-1.15531	-2.22731	5535.16	12328.5
LBH	0.0125494	0.0676811	0.100984	-3.3078	-9.90257	64.1597	635.346
NFE2L3P1	0.0125942	0.0678626	2.39162	1.25799	2.39162	22.1574	9.26457
FAM86B3P	0.0126128	0.0679364	0.453578	-1.14058	-2.20469	10.5325	23.2208
ACTL10	0.0127051	0.0683461	0.350972	-1.51057	-2.84923	33.1317	94.4001
TMEM86A	0.0127508	0.0684609	0.348995	-1.51872	-2.86537	21.8113	62.4975
NUCB1	0.0128	0.0686597	2.72383	1.44563	2.72383	2068.52	759.417
AL450306.1	0.0128118	0.0686793	2.15931	1.11057	2.15931	18.0441	8.35645
ALOX12B	0.012845	0.0688354	0.334456	-1.58011	-2.98993	103.759	310.232
AL022341.2	0.0129067	0.0690563	2.32035	1.21435	2.32035	24.4317	10.5293
WFS1	0.0129283	0.0690845	0.486888	-1.03834	-2.05386	1082.78	2223.88
FGFR4	0.01298	0.0692578	2.50748	1.32624	2.50748	1366.64	545.025
RLIMP1	0.0129812	0.0692578	0.230828	-2.11511	-4.33224	1.65979	7.19059
AC021092.1	0.0130798	0.0696738	0.364068	-1.45772	-2.74674	34.3542	94.3621
PPM1N	0.0131193	0.0698621	0.406075	-1.30018	-2.4626	88.1915	217.181
AP4B1-AS1	0.0131722	0.0699949	0.4836	-1.04811	-2.06782	16.8282	34.7978
EIF3J	0.0131902	0.0700406	0.419061	-1.25477	-2.38629	179.505	428.351
PUS3	0.0132427	0.0702695	0.476465	-1.06956	-2.09879	345.709	725.57
NUDT16P1	0.0132505	0.0702695	0.242863	-2.04178	-4.11755	1.39818	5.75706
NUDT1	0.0132623	0.0702909	2.26682	1.18067	2.26682	722.415	318.691
SEMA3A	0.0132798	0.0703397	0.279829	-1.83738	-3.57361	192.245	687.006
LACC1	0.0134141	0.0709176	0.332471	-1.5887	-3.00778	55.8515	167.989
MOK	0.0134964	0.0712411	2.67188	1.41786	2.67188	335.36	125.514
DUXAP10	0.0135315	0.0714042	2.2591	1.17575	2.2591	56.0004	24.7888
PORCN	0.0135641	0.0715314	0.378005	-1.40352	-2.64547	132.897	351.574
IFITM2	0.0136474	0.0719032	0.420961	-1.24824	-2.37552	1500.43	3564.3
KRT18P11	0.0137198	0.0722395	0.337111	-1.5687	-2.96638	46.1131	136.789
RPL23P8	0.0137613	0.0724131	0.43575	-1.19843	-2.29489	10.4097	23.889
AP1S2	0.0137668	0.0724193	0.267255	-1.90371	-3.74174	130.818	489.485
MEST	0.0138723	0.0727985	0.476931	-1.06815	-2.09674	543.872	1140.36
LANCL2	0.01391	0.0729453	0.46977	-1.08997	-2.1287	439.859	936.327
TEX14	0.0139283	0.0730186	2.02421	1.01736	2.02421	79.988	39.5158
HMGB1P3	0.0139391	0.0730524	2.7762	1.47311	2.7762	24.5029	8.82605
EGFL7	0.0139532	0.0730913	2.07616	1.05392	2.07616	675.156	325.194
CREG2	0.0139551	0.0730913	0.435917	-1.19788	-2.29402	6.94312	15.9276
WWC3	0.0139617	0.0731032	0.411552	-1.28085	-2.42982	313.247	761.135
SPDYE6	0.0139754	0.0731519	0.364629	-1.4555	-2.74251	107.224	294.064
S100A16	0.0140837	0.0736382	0.453099	-1.1421	-2.20702	1258.97	2778.58
CCDC106	0.0140857	0.0736382	0.392213	-1.35029	-2.54963	27.428	69.9312
AC005840.3	0.0140968	0.0736658	0.266923	-1.9055	-3.74639	5.16543	19.3517
PREPL	0.0141175	0.0737132	0.48613	-1.04058	-2.05706	1360.69	2799.02
KCTD11	0.0141364	0.0737887	0.357825	-1.48267	-2.79466	102.477	286.389
AC006122.1	0.0143111	0.0745167	2.63165	1.39597	2.63165	13.458	5.11389
AC005332.5	0.0143938	0.0748124	0.495234	-1.01382	-2.01925	13.9826	28.2343
SPEG	0.0143981	0.0748124	3.09418	1.62956	3.09418	2035.45	657.834
HSPE1-MOB4	0.0144044	0.0748124	5.60702	2.48724	5.60702	13.0215	2.32235
ERFE	0.0144271	0.0748667	3.05024	1.60892	3.05024	68.8736	22.5797
HBA1	0.0145185	0.0752251	0.133216	-2.90816	-7.50659	56.9145	427.234
VSIR	0.0145267	0.0752448	0.465068	-1.10449	-2.15022	305.569	657.041
GABRQ	0.0145389	0.0752771	2.52675	1.33728	2.52675	290.628	115.021
NOP16	0.0145419	0.0752771	0.476269	-1.07015	-2.09965	881.466	1850.77
PPP1R2B	0.0147021	0.0758973	0.41208	-1.279	-2.42671	40.4105	98.0647
AC016629.3	0.0147287	0.0760111	0.38501	-1.37703	-2.59733	10.372	26.9395
CD44	0.0147474	0.0760624	2.07133	1.05056	2.07133	18648.5	9003.15
KRT18	0.0147751	0.0761346	0.3467	-1.52824	-2.88433	15805.2	45587.4
UGT8	0.0149047	0.0767084	0.474705	-1.0749	-2.10657	402.545	847.989
PRKAR1B	0.0149318	0.0767313	0.289103	-1.79035	-3.45898	345.258	1194.24
DNAJB2	0.0149633	0.0768645	0.447857	-1.15889	-2.23286	258.436	577.049
AC091607.1	0.0150454	0.077127	2.00386	1.00278	2.00386	21.1501	10.5547
PROSER1	0.0150607	0.0771703	0.359498	-1.47595	-2.78166	2154.42	5992.85
OR51I2	0.015063	0.0771703	4.60348	2.20272	4.60348	3455.75	750.683
PCDHGA11	0.0150994	0.0773102	2.75494	1.46202	2.75494	93.1671	33.8182
COPS6	0.01512	0.0773686	0.442099	-1.17756	-2.26194	1724.48	3900.66
NCBP1	0.0151409	0.0774519	0.462357	-1.11292	-2.16283	1461.31	3160.57
CCDC188	0.0151539	0.0774952	0.386842	-1.37019	-2.58504	5.60606	14.4919
BUD31	0.0151857	0.0776109	0.378815	-1.40043	-2.63981	913.404	2411.21
CCDC116	0.0152083	0.0776119	4.45985	2.15699	4.45985	41.5223	9.31025
DLEU1	0.0152181	0.0776119	0.490103	-1.02884	-2.04039	188.612	384.841
PVR	0.0152327	0.0776392	0.388913	-1.36248	-2.57127	1144.86	2943.76
CFAP206	0.0152992	0.0778844	3.01582	1.59255	3.01582	21.425	7.10421
ALPG	0.0153238	0.0779589	0.186779	-2.4206	-5.35393	12.1601	65.1044
LRRFIP1P1	0.0153379	0.0779638	0.326077	-1.61672	-3.06676	36.6136	112.285
OR52D1	0.0154016	0.0782406	4.68054	2.22667	4.68054	3632.67	776.123
CDK8	0.015449	0.0784104	0.336231	-1.57247	-2.97414	728.711	2167.29
CRELD1	0.01549	0.0785006	2.01217	1.00875	2.01217	475.091	236.108
IRGM	0.0155502	0.0787188	0.156106	-2.67941	-6.40592	3.10204	19.8714
IKZF2	0.0155599	0.0787365	0.164291	-2.60567	-6.08675	4.30042	26.1755
NHSL2	0.0155737	0.0787828	2.28526	1.19236	2.28526	20.0145	8.75811
HCG25	0.0156167	0.0789298	2.26426	1.17904	2.26426	28.444	12.5622
PCLO	0.0157517	0.0794217	0.383432	-1.38296	-2.60803	1768.14	4611.36
SIK1B	0.0157688	0.0794316	0.398064	-1.32893	-2.51216	326.671	820.648
THBS1	0.0157725	0.0794316	2.60795	1.38292	2.60795	1845.59	707.678
AL136981.1	0.0158337	0.0796686	3.24623	1.69876	3.24623	30.3336	9.34426
IFIH1	0.0158586	0.0797537	2.12404	1.08681	2.12404	1184.88	557.844
IL6ST	0.0158614	0.0797537	0.445818	-1.16547	-2.24307	1401.38	3143.38
STX3	0.0159539	0.0801064	0.337037	-1.56902	-2.96703	627.242	1861.05
CDHR3	0.0160396	0.0804411	2.10955	1.07694	2.10955	47.6318	22.5791
CDKN2AIP	0.0160607	0.0805229	0.446331	-1.16381	-2.24049	270.052	605.048
MYL9	0.0160776	0.080567	2.93019	1.55099	2.93019	746.121	254.632
KCNMB3	0.0160816	0.080567	0.193451	-2.36996	-5.16926	7.76565	40.1427
CLDN23	0.0160851	0.080567	2.51185	1.32875	2.51185	50.881	20.2564
RINT1	0.016096	0.0805804	0.35654	-1.48786	-2.80473	794.696	2228.91
EFNA5	0.0161341	0.0807233	0.16808	-2.57278	-5.94954	20.3778	121.238
MYH7B	0.0162649	0.081185	0.402665	-1.31235	-2.48345	36.4999	90.6457
PBDC1	0.016291	0.0812676	0.406503	-1.29866	-2.46	422.437	1039.2
DNAH3	0.0163402	0.0814648	0.181995	-2.45803	-5.49465	62.3086	342.364
LCK	0.0164769	0.0820007	0.145297	-2.78293	-6.88246	40.1675	276.452
SHANK3	0.0165294	0.0822137	2.13328	1.09308	2.13328	1966.62	921.875
TAS2R39	0.0166309	0.0825967	4.18082	2.06379	4.18082	6.27073	1.49988
KCNS3	0.0166384	0.0826098	2.0291	1.02084	2.0291	277.766	136.891
ZNF589	0.0167227	0.082882	2.06927	1.04912	2.06927	806.031	389.524
AL096711.2	0.0167402	0.0829442	0.334844	-1.57844	-2.98646	45.8715	136.994
COG5	0.0168681	0.0834068	0.453206	-1.14176	-2.2065	675.025	1489.44
CBR3	0.0168897	0.0834698	0.453783	-1.13992	-2.20369	89.282	196.75
RAE1	0.0169538	0.083659	0.418474	-1.25679	-2.38964	793.743	1896.76
AC087343.1	0.0169674	0.083702	0.436628	-1.19552	-2.29028	10.047	23.0105
P2RX5	0.0169812	0.0837204	0.37526	-1.41404	-2.66482	226.792	604.361
CPM	0.0169839	0.0837204	0.176623	-2.50125	-5.66177	13.3693	75.6936
ST6GALNAC2	0.0171189	0.0842444	0.156619	-2.67467	-6.38491	29.1773	186.294
GRIP1	0.0171457	0.0843104	0.426621	-1.22897	-2.344	21.0619	49.3691
TMEM91	0.0172119	0.0845127	2.08042	1.05688	2.08042	88.3585	42.4715
FDXR	0.0172172	0.0845145	2.77622	1.47312	2.77622	1734.1	624.626
HGFAC	0.0172643	0.0847212	3.01919	1.59416	3.01919	16.9979	5.62995
PLEKHG4B	0.0173749	0.0851899	0.239715	-2.06061	-4.17162	10.931	45.5998
CHCHD2	0.0174681	0.0855966	0.471716	-1.08401	-2.11992	3218.01	6821.93
MIR4435-2HG	0.0175288	0.0858385	0.248156	-2.01068	-4.02972	4.72649	19.0465
PIK3R1	0.0176204	0.0861197	0.427109	-1.22732	-2.34132	298.959	699.96
SERPING1	0.0176258	0.0861197	5.00954	2.32468	5.00954	37.3521	7.45618
PCDHGB5	0.0176353	0.086141	0.464402	-1.10655	-2.15331	9.48851	20.4317
AL138752.2	0.0177057	0.0863603	0.134206	-2.89748	-7.45125	1.10375	8.22435
ST7-AS1	0.0177117	0.0863642	0.459289	-1.12252	-2.17728	8.02791	17.479
RNF157	0.017789	0.0865813	0.42712	-1.22729	-2.34126	23.2216	54.3678
PLK1	0.0178558	0.0868165	2.55779	1.3549	2.55779	5265.35	2058.55
MMP9	0.0178808	0.0868959	0.283441	-1.81888	-3.52807	2.24738	7.92891
FPGT	0.0178825	0.0868959	2.37386	1.24723	2.37386	157.048	66.1575
TRHDE	0.0179169	0.0870384	4.77064	2.25418	4.77064	300.773	63.0467
MTUS1	0.0179589	0.0872172	0.394729	-1.34107	-2.53339	2139.28	5419.63
RNF6	0.018031	0.0874165	0.372218	-1.42578	-2.6866	2496.84	6708.01
NUFIP1P1	0.0180411	0.0874402	0.426408	-1.22969	-2.34517	26.1363	61.2941
GPALPP1	0.0181083	0.0877158	0.465973	-1.10168	-2.14605	823.208	1766.64
C11orf68	0.0181407	0.0878472	0.486038	-1.04086	-2.05745	690.173	1420
DPP4	0.0181661	0.0879453	0.196001	-2.35107	-5.10201	45.7119	233.223
S100A10	0.018214	0.0880761	0.397694	-1.33027	-2.5145	1917.48	4821.49
C19orf33	0.018243	0.0881642	0.317713	-1.6542	-3.14749	319.409	1005.34
KRT86	0.0182678	0.0881847	0.177772	-2.4919	-5.6252	34.5791	194.514
FAM53A	0.0182743	0.0881909	0.490594	-1.0274	-2.03835	21.8884	44.6161
PALM3	0.0183333	0.0884065	3.86945	1.95213	3.86945	239.956	62.0129
NUFIP1	0.0183399	0.0884065	0.452853	-1.14289	-2.20822	378.78	836.432
ALDOAP2	0.0183473	0.0884169	2.52372	1.33555	2.52372	11.6425	4.61321
LIX1L-AS1	0.0183969	0.0886054	2.46233	1.30003	2.46233	11.5046	4.67226
SNHG7	0.01845	0.0888106	0.433478	-1.20597	-2.30692	36.6262	84.4937
MERTK	0.0184868	0.0889349	3.24926	1.70011	3.24926	694.225	213.657
LPAR1	0.0185057	0.088977	2.91674	1.54436	2.91674	454.253	155.74
MUC12	0.0186211	0.0894048	0.337478	-1.56713	-2.96315	616.697	1827.37
AC007292.1	0.0186433	0.089475	2.20613	1.14152	2.20613	17.3931	7.88399
PGM5P2	0.0186598	0.0894887	3.57874	1.83945	3.57874	130.138	36.3643
TH2LCRR	0.0187273	0.0897321	4.4796	2.16337	4.4796	4.72461	1.05469
GPR22	0.0187318	0.0897321	0.412547	-1.27737	-2.42396	37.7865	91.5932
RFC3	0.0188314	0.0900496	0.4847	-1.04484	-2.06313	425.722	878.321
PRDM6	0.0188325	0.0900496	0.487577	-1.0363	-2.05096	8.96246	18.3816
MEGF11	0.0189384	0.0904136	2.71617	1.44157	2.71617	157.505	57.9881
GFRA3	0.0189556	0.0904259	2.96842	1.5697	2.96842	8.09697	2.7277
B3GNT2	0.0189615	0.0904259	0.495529	-1.01296	-2.01804	854.146	1723.7
CPNE2	0.0189727	0.0904496	2.18403	1.12699	2.18403	1865.73	854.262
RPL7P46	0.0189863	0.0904891	0.4156	-1.26673	-2.40616	5.0264	12.0943
ARMCX3	0.0191611	0.0911678	0.464249	-1.10703	-2.15402	508.103	1094.46
RAB3B	0.0191693	0.0911784	3.32298	1.73248	3.32298	966.343	290.806
OSR1	0.0192404	0.0913905	3.3964	1.76401	3.3964	381.328	112.274
CREB3	0.0194154	0.0919651	0.367451	-1.44438	-2.72145	530.77	1444.47
OLMALINC	0.019418	0.0919651	2.36616	1.24255	2.36616	18.4134	7.78199
SOGA3	0.0195257	0.0922525	0.332616	-1.58807	-3.00647	50.5888	152.094
GPRC5A	0.0195545	0.092337	0.403037	-1.31102	-2.48116	3565.55	8846.7
SH3RF2	0.0196221	0.0925526	0.424279	-1.23692	-2.35694	383.861	904.737
PSPH	0.0199724	0.0937509	0.487322	-1.03705	-2.05203	381.786	783.437
LRRN1	0.0200305	0.0939469	0.404634	-1.30531	-2.47137	5.31273	13.1297
AL592430.1	0.0200345	0.0939469	0.247222	-2.01612	-4.04495	6.65069	26.9017
CHMP4B	0.0201349	0.0943637	0.407362	-1.29562	-2.45482	1119.52	2748.22
HSP90B3P	0.0201903	0.0945088	2.17219	1.11915	2.17219	16.2437	7.47806
DNAJC12	0.0202457	0.0947267	0.235623	-2.08545	-4.24407	8.57855	36.408
MIA	0.0202515	0.0947278	6.69082	2.74218	6.69082	96.6111	14.4394
KRT18P10	0.0202745	0.0948091	0.378047	-1.40336	-2.64518	103.8	274.569
CAPN12	0.0203796	0.0951423	0.427884	-1.22471	-2.33708	57.5092	134.404
PDCD1	0.0204087	0.0952255	0.173686	-2.52545	-5.75752	2.44592	14.0824
RN7SKP255	0.020433	0.0952946	0.41187	-1.27974	-2.42795	5.95396	14.4559
LOXL2	0.0204363	0.0952946	2.90041	1.53626	2.90041	2213.36	763.119
CLTRN	0.0204488	0.0953074	0.349957	-1.51475	-2.8575	5.86569	16.7612
ZSCAN21	0.0204761	0.095382	0.477742	-1.0657	-2.09318	543.384	1137.4
CIP2A	0.0205036	0.0954647	2.06785	1.04813	2.06785	1075.19	519.955
STARD13	0.0205283	0.0955462	0.439742	-1.18527	-2.27406	151.688	344.948
CD33	0.020887	0.0970017	0.161276	-2.6324	-6.20055	19.9491	123.696
NATD1	0.0209264	0.0971579	0.497676	-1.00672	-2.00934	11.7244	23.5584
EEF1AKMT4	0.0209634	0.0972229	0.386846	-1.37017	-2.58501	241.816	625.096
KCNJ14	0.0209932	0.0973073	0.432818	-1.20817	-2.31044	83.0851	191.963
RTL5	0.021038	0.0974884	2.19621	1.13501	2.19621	350.959	159.802
EIF5A2	0.0211229	0.097741	0.343541	-1.54144	-2.91086	249.032	724.897
SLC39A13	0.0211343	0.097741	0.395736	-1.33739	-2.52694	235.486	595.058
CYP26B1	0.0212342	0.0981046	3.40728	1.76862	3.40728	885.406	259.857
LINC00294	0.0212349	0.0981046	0.48671	-1.03886	-2.05461	17.0003	34.929
IPP	0.0213366	0.0984956	2.58233	1.36867	2.58233	370.988	143.664
KRT9	0.0213597	0.0985464	0.15417	-2.6974	-6.48634	4.99823	32.4202
MARCHF3	0.0213663	0.0985499	0.478117	-1.06456	-2.09154	27.1911	56.8712
PTPN2P2	0.021411	0.0987021	3.3387	1.73929	3.3387	7.7719	2.32782
RPS27L	0.0215524	0.0991914	2.30611	1.20546	2.30611	459.185	199.116
AC004241.1	0.0215945	0.0993584	0.379274	-1.39869	-2.63662	12.7327	33.5713
ILF3-DT	0.0217705	0.0999228	0.370264	-1.43337	-2.70077	6.18574	16.7063
UNC5B	0.0219427	0.100577	2.33225	1.22172	2.33225	1241.11	532.152
HOGA1	0.022017	0.100808	2.11606	1.08138	2.11606	19.8467	9.37908
LINC00571	0.0221391	0.101312	0.222507	-2.16808	-4.49423	9.01607	40.5203
PRNCR1	0.0222607	0.101675	2.26114	1.17705	2.26114	19.6592	8.69438
DMAC2L	0.0222784	0.101729	0.43307	-1.20733	-2.3091	33.5381	77.4426
ZCWPW1	0.0223352	0.101905	0.360938	-1.47018	-2.77056	31.4492	87.1317
EOLA1	0.0226505	0.102982	0.448469	-1.15692	-2.22981	169.833	378.694
ZNF467	0.0227098	0.103165	3.03767	1.60297	3.03767	329.681	108.531
SHROOM3-AS1	0.0227631	0.103313	0.444079	-1.17111	-2.25185	6.95083	15.6522
AC006978.1	0.0227845	0.103313	0.4292	-1.22028	-2.32991	4.44173	10.3488
SAP30L-AS1	0.0228231	0.103405	2.22612	1.15453	2.22612	10.6636	4.79023
RRAD	0.0228231	0.103405	3.03058	1.5996	3.03058	205.657	67.8605
RAB27B	0.0228815	0.103614	4.07514	2.02685	4.07514	65.9632	16.1867
FTSJ1	0.0230108	0.104032	0.453513	-1.14078	-2.20501	584.305	1288.4
HOXB2	0.0230331	0.104101	0.234595	-2.09176	-4.26267	92.1191	392.673
AIMP2	0.0230382	0.104101	0.397728	-1.33014	-2.51428	1285.13	3231.18
HPRT1	0.0231331	0.104473	0.481802	-1.05349	-2.07554	575.877	1195.26
RPL13AP20	0.0231547	0.104543	0.424246	-1.23703	-2.35712	4.84528	11.4209
GZF1	0.0232093	0.104705	0.487019	-1.03795	-2.05331	731.464	1501.92
MAGI2	0.0232308	0.104738	0.409084	-1.28953	-2.44448	7.03175	17.189
SP5	0.0232392	0.104738	0.208597	-2.26121	-4.79394	185.624	889.872
ITGA6	0.0234568	0.105474	0.364829	-1.45471	-2.74101	4967.54	13616.1
ARFGEF2	0.0234593	0.105474	0.45922	-1.12274	-2.1776	2490.68	5423.72
ZMYM4-AS1	0.0234608	0.105474	2.49134	1.31692	2.49134	15.1042	6.06267
FRG1GP	0.0235592	0.10583	2.6807	1.42261	2.6807	10.2448	3.82169
TRIM56	0.0235859	0.105877	0.431907	-1.21121	-2.31531	924.705	2140.98
TAS2R43	0.0235881	0.105877	0.210897	-2.24539	-4.74165	4.91024	23.2827
NPM2	0.0236697	0.10613	0.446377	-1.16366	-2.24026	58.6767	131.451
FAM98C	0.0237019	0.106246	2.00696	1.00501	2.00696	425.472	211.998
PIWIL4	0.0237605	0.106424	0.269102	-1.89377	-3.71606	41.9726	155.973
KIF7	0.023797	0.106531	0.248418	-2.00916	-4.02548	68.9317	277.483
FGF18	0.0238317	0.106658	0.267746	-1.90106	-3.73489	45.5351	170.068
ARV1	0.0240746	0.107416	0.41265	-1.27701	-2.42336	59.9862	145.368
ST20	0.0240747	0.107416	0.480247	-1.05815	-2.08226	15.2206	31.6933
GSTT2B	0.0240772	0.107416	2.70315	1.43464	2.70315	553.874	204.899
SLC25A25	0.0241198	0.10752	0.359384	-1.4764	-2.78254	411.554	1145.17
ITPRIPL1	0.0241686	0.107652	0.464762	-1.10543	-2.15164	516.163	1110.6
IL1A	0.0241854	0.107693	0.263272	-1.92537	-3.79835	6.59522	25.051
AC244669.1	0.0242853	0.107916	0.23266	-2.10371	-4.29812	3.17351	13.6401
ARHGAP44	0.0243092	0.107937	0.380687	-1.39332	-2.62683	72.9356	191.589
NHLRC3	0.0244067	0.108235	0.445782	-1.16559	-2.24325	140.32	314.773
CHD5	0.0245221	0.108597	2.05204	1.03706	2.05204	840.122	409.409
AC009118.2	0.0246865	0.109067	2.06814	1.04833	2.06814	19.0832	9.22724
HLA-B	0.0247421	0.109205	0.477809	-1.06549	-2.09289	1800.38	3768
NT5C3AP1	0.0248542	0.109585	0.407378	-1.29556	-2.45473	16.4111	40.2848
RGS20	0.0248601	0.109585	4.00101	2.00036	4.00101	72.6101	18.148
GPR158	0.024867	0.109585	0.347443	-1.52515	-2.87817	106.857	307.552
IFIT5	0.0248836	0.109585	2.00303	1.00218	2.00303	1113.77	556.045
EIF1	0.0249019	0.109585	0.446661	-1.16275	-2.23884	4320.92	9673.83
ALG5	0.0249591	0.109727	0.481651	-1.05394	-2.07619	349.758	726.163
HSF2BP	0.0250425	0.110036	0.415207	-1.2681	-2.40844	16.1294	38.8466
OR51B6	0.0251012	0.110185	4.13629	2.04834	4.13629	760.159	183.778
TOLLIP	0.0251024	0.110185	0.482583	-1.05115	-2.07218	267.158	553.6
EPAS1	0.0251434	0.110336	0.481882	-1.05325	-2.0752	2049.3	4252.71
AC002310.2	0.0252089	0.110547	0.294476	-1.76378	-3.39586	8.7797	29.8147
SUMO3	0.0252598	0.110731	0.434216	-1.20352	-2.303	424.022	976.524
ZC3H12B	0.025321	0.110916	0.450459	-1.15053	-2.21996	37.3399	82.893
OR51I1	0.0253762	0.111011	4.06973	2.02493	4.06973	1271.93	312.533
SNED1	0.0254817	0.111345	2.9881	1.57923	2.9881	807.439	270.218
CHEK2	0.0255388	0.111486	2.13705	1.09562	2.13705	1099.02	514.271
TOX	0.0255635	0.111486	0.30129	-1.73077	-3.31906	5.86068	19.452
PTPN7	0.0255649	0.111486	0.364492	-1.45604	-2.74354	3.08791	8.47181
HRCT1	0.0257021	0.111862	2.13381	1.09343	2.13381	11.6381	5.45415
RHOB	0.0257229	0.111891	0.352421	-1.50463	-2.83752	1746.84	4956.68
TIMM10	0.025734	0.111899	0.42468	-1.23555	-2.35471	446.956	1052.45
RALA	0.0262406	0.113538	0.468555	-1.09371	-2.13422	381.651	814.528
MCTS1	0.0262544	0.113538	0.428201	-1.22364	-2.33535	404.918	945.624
SPATA25	0.0262606	0.113538	0.408901	-1.29018	-2.44558	9.80755	23.9852
PLOD1	0.0262673	0.113538	2.30617	1.2055	2.30617	7852.22	3404.87
MSANTD1	0.0262973	0.11354	0.471338	-1.08517	-2.12162	8.04965	17.0783
SRRM3	0.0263995	0.113923	0.445414	-1.16678	-2.2451	121.501	272.783
GTF2F2	0.0265763	0.114511	0.433169	-1.207	-2.30857	657.265	1517.34
POLR3GP1	0.0265764	0.114511	3.56148	1.83248	3.56148	9.33699	2.62166
TREX1	0.0266501	0.114741	2.42837	1.27999	2.42837	233.088	95.9854
AEBP1	0.0266718	0.11479	0.424654	-1.23564	-2.35486	12.8838	30.3396
AC009088.2	0.0266869	0.114811	2.17567	1.12146	2.17567	18.879	8.67732
TOMM34	0.0266968	0.114825	0.417544	-1.26	-2.39496	1209.07	2895.66
DUSP14	0.026719	0.114882	0.356331	-1.48871	-2.80638	819.834	2300.76
ACSM3	0.0267271	0.114882	0.128753	-2.95732	-7.7668	26.2105	203.571
RGCC	0.0267362	0.114882	0.235768	-2.08456	-4.24146	95.7872	406.278
MFSD4A	0.0267373	0.114882	0.262125	-1.93167	-3.81498	6.48422	24.7371
SBDSP1	0.0267569	0.114906	0.425236	-1.23366	-2.35163	258.626	608.195
DUS4L-BCAP29	0.0268929	0.115389	0.483644	-1.04798	-2.06764	36.1392	74.7227
AL359736.1	0.0268963	0.115389	0.405147	-1.30348	-2.46824	1056.31	2607.23
VCAN	0.026925	0.115468	8.37059	3.06533	8.37059	23862.2	2850.72
STAG3L4	0.0269705	0.11556	0.459611	-1.12152	-2.17575	83.0694	180.739
STAB1	0.027105	0.116078	2.61978	1.38945	2.61978	7.82071	2.98526
GRIN3B	0.0272499	0.11658	0.373826	-1.41956	-2.67504	10.094	27.0017
INHA	0.0272834	0.116691	3.55	1.82782	3.55	44.1551	12.4381
AC027612.1	0.0272918	0.116691	2.44069	1.28729	2.44069	14.9589	6.12896
CCDC70	0.0274111	0.116973	3.1609	1.66034	3.1609	7.96768	2.5207
HECW1	0.0274111	0.116973	4.46569	2.15888	4.46569	832.912	186.513
MAP1B	0.0274734	0.117127	0.282952	-1.82137	-3.53417	5050.88	17850.7
ENTPD8	0.0275643	0.117256	0.346554	-1.52885	-2.88556	27.5258	79.4273
AC064847.1	0.0276875	0.117677	0.390758	-1.35565	-2.55913	3.96572	10.1488
FAM21FP	0.0279097	0.118324	2.43654	1.28484	2.43654	9.39361	3.85531
SERINC2	0.0279714	0.118496	2.3858	1.25447	2.3858	5960.68	2498.4
KIAA0319	0.0280246	0.118691	2.56324	1.35797	2.56324	68.5064	26.7265
TGFA	0.0280568	0.118769	0.484833	-1.04444	-2.06257	309.108	637.556
TRMT61A	0.0282441	0.119501	0.322313	-1.63346	-3.10257	298.708	926.763
DNTTIP1	0.0282932	0.119649	0.359342	-1.47657	-2.78287	965.609	2687.16
ANKRD18B	0.0283944	0.119987	2.9246	1.54824	2.9246	17.7136	6.05678
TCEANC	0.0284288	0.120102	2.19241	1.13252	2.19241	32.8051	14.963
MYL2	0.0284891	0.12028	3.47621	1.79751	3.47621	8.05764	2.31794
AP005018.2	0.0284923	0.12028	0.328852	-1.60449	-3.04088	4.34358	13.2083
ORAI2	0.028525	0.120388	0.463214	-1.11025	-2.15883	128.689	277.818
AGPAT2	0.0285426	0.120407	0.495346	-1.01349	-2.01879	1478.59	2984.97
JUN	0.0286429	0.120609	0.486766	-1.0387	-2.05437	1355.4	2784.5
CCDC153	0.0286575	0.120609	0.465844	-1.10208	-2.14664	7.01392	15.0564
POU5F1	0.02871	0.120746	0.407789	-1.2941	-2.45225	13.319	32.6614
DUS4L	0.0287497	0.120883	0.353536	-1.50007	-2.82857	99.0532	280.179
RBM24	0.0289683	0.12153	2.94862	1.56004	2.94862	169.055	57.3337
MYL12AP1	0.0289807	0.121552	3.35048	1.74437	3.35048	6.30872	1.88293
INTS4P2	0.0291639	0.122207	2.14126	1.09846	2.14126	12.8194	5.98686
OR7E14P	0.0293599	0.122807	0.44213	-1.17746	-2.26178	15.6233	35.3364
NUDT15	0.0293686	0.122813	0.415825	-1.26595	-2.40486	297.349	715.08
AC003077.1	0.0293832	0.122843	0.246707	-2.01913	-4.05338	2.8577	11.5833
DTNA	0.0296485	0.123585	0.293983	-1.76619	-3.40156	41.7627	142.058
AC022150.4	0.0297329	0.123815	0.307147	-1.703	-3.25577	36.5691	119.06
TMEM240	0.0297408	0.123818	0.370902	-1.43089	-2.69613	5.25964	14.1806
CCDC163	0.0299878	0.124539	2.29075	1.19582	2.29075	32.2887	14.0953
CTNNBL1	0.0301067	0.12494	0.450191	-1.15139	-2.22128	1566.08	3478.69
UBE2D2	0.0301446	0.125012	0.489139	-1.03168	-2.04441	230.849	471.95
C1QTNF1	0.0301529	0.125012	0.466606	-1.09972	-2.14313	65.2377	139.813
CD8A	0.0301623	0.125012	0.430032	-1.21748	-2.32541	4.40808	10.2506
CPLX1	0.0301722	0.125012	0.446048	-1.16473	-2.24191	103.531	232.108
HOXA3	0.0301776	0.125012	0.415525	-1.26699	-2.40659	220.069	529.617
C11orf94	0.0302407	0.125189	0.459641	-1.12142	-2.17561	13.0228	28.3325
TECTA	0.0302559	0.125221	2.16377	1.11355	2.16377	178.495	82.4928
DBNL	0.0302763	0.125275	0.43469	-1.20194	-2.30049	864.2	1988.08
FHAD1	0.0303475	0.125419	0.31679	-1.6584	-3.15666	72.256	228.088
LERFS	0.0303676	0.125437	4.29556	2.10285	4.29556	5.57723	1.29837
ABCA10	0.0304442	0.125721	0.259457	-1.94643	-3.8542	3.97565	15.323
TCP1P3	0.0304564	0.125721	2.15342	1.10663	2.15342	15.1823	7.05031
CYCS	0.0310763	0.127602	0.474133	-1.07664	-2.10911	1615.69	3407.66
NDUFA4L2	0.0310922	0.127619	0.336123	-1.57294	-2.9751	8.86284	26.3679
NAGK	0.0312194	0.127892	0.424926	-1.23472	-2.35335	355.088	835.646
UBE2D4	0.0312574	0.127965	0.456106	-1.13256	-2.19247	116.104	254.556
SUCLA2	0.03126	0.127965	0.473434	-1.07876	-2.11223	558.223	1179.09
OR51B5	0.0312782	0.127997	3.88723	1.95874	3.88723	552.592	142.156
PTGES3L-AARSD1	0.0313382	0.128023	0.391071	-1.3545	-2.55708	16.4662	42.1054
DSCAML1	0.0314091	0.128211	0.392147	-1.35053	-2.55006	3.60981	9.20523
RGS16	0.0315115	0.128478	0.444145	-1.1709	-2.25151	49.2265	110.834
LINC02693	0.031528	0.128478	0.48209	-1.05263	-2.0743	225.195	467.123
TYMP	0.0315858	0.128613	2.9485	1.55998	2.9485	1047.11	355.133
GJA4	0.0316812	0.128846	0.234509	-2.09228	-4.26423	11.5303	49.1677
RNASEH2B	0.0317624	0.129145	0.464987	-1.10474	-2.1506	329.306	708.204
SMIM4	0.0317895	0.129224	0.325116	-1.62097	-3.07583	143.753	442.158
ARHGAP40	0.0322458	0.130426	0.371486	-1.42862	-2.69189	25.5878	68.8796
CXCL3	0.0323337	0.130713	0.406641	-1.29817	-2.45917	26.8327	65.9863
UPF3B	0.032419	0.13087	0.444446	-1.16992	-2.24999	526.963	1185.66
ACY3	0.0324583	0.130966	0.199898	-2.32266	-5.00255	2.19184	10.9648
CHDH	0.0325727	0.131396	2.33497	1.22341	2.33497	1060.68	454.257
PROC	0.0326221	0.131474	0.236565	-2.07969	-4.22717	13.1717	55.6788
GCSHP5	0.0326279	0.131474	2.42531	1.27817	2.42531	59.5442	24.5511
TCAP	0.0329263	0.132285	0.378421	-1.40194	-2.64256	4.9261	13.0175
C2orf72	0.0329563	0.132343	2.62487	1.39225	2.62487	21.1738	8.06659
PLOD3	0.0330012	0.132428	0.390675	-1.35596	-2.55967	1945.46	4979.74
PELO	0.0331489	0.132921	0.424785	-1.23519	-2.35413	1479.06	3481.9
CORT	0.03315	0.132921	2.94795	1.55971	2.94795	24.2898	8.23956
HLA-A	0.0333062	0.133399	0.470342	-1.08822	-2.12611	4946.4	10516.6
SEC61G	0.0333324	0.133472	0.429264	-1.22006	-2.32957	783.956	1826.28
ABCC11	0.0333611	0.133523	2.21529	1.14749	2.21529	15.9193	7.1861
ANTXR1	0.0334238	0.133708	2.67291	1.41841	2.67291	1219.13	456.104
C3orf18	0.033449	0.133708	2.11664	1.08178	2.11664	91.199	43.0866
MTRF1	0.0334864	0.133708	0.460395	-1.11906	-2.17205	199.33	432.954
LZTS3	0.0336329	0.134193	2.17096	1.11833	2.17096	216.691	99.8135
ULK2	0.0336971	0.134327	0.386418	-1.37176	-2.58787	128.095	331.492
BTN3A1	0.0337355	0.134417	2.14953	1.10402	2.14953	373.778	173.889
IL18R1	0.0337749	0.134447	0.383672	-1.38205	-2.60639	5.29008	13.788
RNASEH2C	0.033985	0.135077	0.442239	-1.1771	-2.26122	338.217	764.783
FOXJ1	0.0342114	0.135666	2.74925	1.45904	2.74925	19.8825	7.23195
DNAH6	0.0342339	0.135666	0.305145	-1.71243	-3.27713	32.4327	106.286
AC002116.2	0.0342522	0.135707	0.399327	-1.32436	-2.50421	23.3954	58.5869
TSPAN1	0.0343409	0.135867	2.87921	1.52567	2.87921	740.28	257.112
ZNF622	0.0346053	0.136466	0.394561	-1.34168	-2.53446	1512.74	3833.98
OVCA2	0.0346218	0.136499	0.422834	-1.24184	-2.36499	368.776	872.152
NT5C1B	0.034933	0.137418	0.312003	-1.68037	-3.2051	2.55031	8.17399
SLC25A25-AS1	0.0350393	0.137695	0.282231	-1.82505	-3.5432	1.67928	5.95004
XPC	0.035141	0.13803	2.02245	1.0161	2.02245	2536.85	1254.35
CRYBB2P1	0.035249	0.138361	0.490206	-1.02854	-2.03996	111.417	227.286
ARR3	0.0355852	0.139483	3.5337	1.82118	3.5337	5.99593	1.69678
SMAP1	0.0356487	0.13968	0.374316	-1.41767	-2.67154	208.921	558.139
ATP8A1	0.0356805	0.139694	0.276157	-1.85644	-3.62113	17.2244	62.372
TMEM14A	0.0357274	0.139846	2.57193	1.36285	2.57193	480.684	186.896
AL356234.1	0.0362906	0.14159	0.365736	-1.45112	-2.73421	3.5926	9.82293
KLRC4-KLRK1	0.036356	0.14178	0.231351	-2.11185	-4.32244	13.2623	57.3257
LRRC8A	0.0367841	0.142823	0.40446	-1.30593	-2.47243	2175.43	5378.61
OR51J1	0.0368086	0.142885	4.34854	2.12053	4.34854	1563.18	359.473
EHD2	0.0368394	0.142972	3.02006	1.59458	3.02006	2678.55	886.92
FLG	0.0369293	0.143211	0.18907	-2.40301	-5.28905	200.07	1058.18
SYS1	0.0370704	0.143571	0.468688	-1.0933	-2.13362	168.782	360.116
FBXO17	0.0371169	0.143638	0.494606	-1.01565	-2.02181	308.449	623.625
PARVB	0.037227	0.143947	0.486236	-1.04027	-2.05662	390.111	802.309
EIF6	0.03741	0.144555	0.436094	-1.19729	-2.29308	2294.05	5260.44
SLC39A1	0.0374209	0.144564	0.484361	-1.04585	-2.06458	901.882	1862
WDR93	0.0375724	0.144983	2.72023	1.44373	2.72023	17.1124	6.2908
CDK6	0.0377017	0.145316	0.370478	-1.43254	-2.69922	1327.29	3582.64
SMKR1	0.0377556	0.145491	0.351361	-1.50898	-2.84608	22.0288	62.6956
AL162311.2	0.0377903	0.145592	2.18739	1.12921	2.18739	12.4895	5.70976
KRT18P23	0.0378133	0.145613	0.275958	-1.85748	-3.62374	2.4762	8.9731
AC007780.1	0.0379141	0.145869	0.237571	-2.07357	-4.20927	6.43042	27.0674
OR2AG2	0.0380229	0.14619	0.453265	-1.14157	-2.20621	9.09246	20.0599
AP5Z1	0.0380324	0.14619	0.385782	-1.37414	-2.59214	532.841	1381.2
BBS5	0.0382054	0.146655	2.08991	1.06344	2.08991	84.4413	40.4043
ANXA8	0.0387817	0.148361	2.75391	1.46148	2.75391	14.3859	5.22379
MED22	0.0388051	0.148367	0.495657	-1.01259	-2.01752	258.644	521.82
ABTB2	0.0389961	0.148815	0.421049	-1.24794	-2.37502	573.825	1362.85
SCML1	0.0390126	0.14884	0.315838	-1.66274	-3.16618	248.504	786.81
NOS3	0.0392721	0.149547	0.351358	-1.50899	-2.8461	603.29	1717.02
C10orf55	0.0394769	0.150103	3.16512	1.66226	3.16512	38.3049	12.1022
SNX9	0.039539	0.15021	0.497885	-1.00612	-2.0085	1617.43	3248.61
FRK	0.039544	0.15021	0.48081	-1.05646	-2.07982	140.261	291.719
KCNB1	0.0395805	0.150293	2.52717	1.33752	2.52717	155.182	61.4057
AC015802.6	0.0398067	0.150915	0.364871	-1.45454	-2.7407	45.1779	123.819
CDC26P1	0.0398686	0.151082	0.454502	-1.13764	-2.20021	18.9497	41.6932
AC114730.3	0.0400058	0.151432	2.75876	1.46402	2.75876	15.6968	5.68982
GPSM3	0.0401102	0.151623	0.433085	-1.20728	-2.30902	17.423	40.2301
SHBG	0.0403115	0.15218	0.239091	-2.06437	-4.1825	2.73204	11.4268
CCDC34	0.0404578	0.1525	2.03081	1.02206	2.03081	335.526	165.218
GLTPP1	0.0405442	0.152717	2.24478	1.16657	2.24478	11.2479	5.0107
NAALADL1	0.0407908	0.15344	2.33955	1.22623	2.33955	8.10878	3.46595
FAM102B	0.0410841	0.154133	2.03803	1.02717	2.03803	355.834	174.597
RPRD1B	0.0411319	0.154208	0.475822	-1.07151	-2.10163	653.762	1373.96
IL21R	0.0411948	0.15441	0.44511	-1.16777	-2.24664	13.6343	30.6314
MPDU1	0.0413772	0.154887	0.471135	-1.08579	-2.12253	803.332	1705.1
ADAM21	0.0417501	0.156075	2.25383	1.17238	2.25383	132.536	58.8047
WFDC3	0.041775	0.156134	0.241748	-2.04842	-4.13654	12.5711	52.0007
ZNF300	0.0418537	0.156255	0.429755	-1.21841	-2.32691	5.1719	12.0345
CDK5R2	0.0418933	0.156368	0.402775	-1.31195	-2.48278	18.1864	45.1528
IHH	0.0419028	0.156369	0.328212	-1.6073	-3.04682	29.3308	89.3656
AF279873.1	0.0421667	0.157111	0.481199	-1.0553	-2.07814	55.1071	114.521
POMP	0.042244	0.157295	0.47786	-1.06534	-2.09266	1243.12	2601.44
CTXN1	0.0424365	0.157828	2.5161	1.33119	2.5161	1326.68	527.279
PACSIN1	0.0425403	0.158001	0.198478	-2.33295	-5.03834	14.2375	71.7332
GPR156	0.0428511	0.158855	2.1196	1.08379	2.1196	9.47132	4.46844
AC122129.1	0.0428746	0.158872	0.322315	-1.63345	-3.10255	2.19134	6.79875
SPEF2	0.042915	0.158917	2.61611	1.38742	2.61611	180.144	68.8597
SYNJ1	0.0429481	0.158947	0.485007	-1.04392	-2.06183	474.744	978.84
CALM2P2	0.0429512	0.158947	0.44863	-1.1564	-2.22901	5.25232	11.7075
OR51M1	0.0430673	0.159097	3.9322	1.97534	3.9322	1791.42	455.576
AL592166.1	0.0431306	0.15919	2.09931	1.06992	2.09931	9.2424	4.40258
OR51Q1	0.0432063	0.159309	4.04583	2.01644	4.04583	1670.21	412.821
AC104852.1	0.0433161	0.159468	0.27944	-1.83939	-3.57859	2.79005	9.98443
CD63	0.0433164	0.159468	0.493795	-1.01802	-2.02513	3283.97	6650.47
BTG2	0.0433188	0.159468	2.52892	1.33852	2.52892	452.977	179.119
OPTN	0.0433983	0.159616	0.478574	-1.06319	-2.08954	1007.37	2104.94
FTH1P20	0.0433999	0.159616	0.308091	-1.69857	-3.2458	65.026	211.061
MUC5B	0.0434189	0.159619	0.428478	-1.22271	-2.33384	72.0453	168.142
LRAT	0.0434259	0.159619	0.304178	-1.71701	-3.28755	29.4728	96.8932
TEKT4	0.0434877	0.159742	0.445476	-1.16658	-2.24479	5.80246	13.0253
CAPN5	0.0435841	0.159852	2.14363	1.10005	2.14363	610.07	284.597
[truncated: 52 more rows]
